# Supplementary material for: Phylogeography of the Subgenus Drosophila (Diptera: Drosophilidae): Evolutionary History of Faunal Divergence between the Old and the New Worlds
Source: PLoS One. 2016 Jul 27;11(7):e0160051. doi: 10.1371/journal.pone.0160051 (PMC4962979; doi:10.1371/journal.pone.0160051)
Supplement: S1 Dataset — (NEX) [file pone.0160051.s001.nex]

#NEXUS
[ Title ]
begin taxa;
       dimensions ntax=48;
       taxlabels
             Id._grimshawi
             D._acutilabella
             D._albomicans
             D._angularis
             D._arawakana
             D._bizonata
             D._brachynephros
             D._cardini
             D._cardinoides
             D._curvispina
             D._deflecta
             D._dunni
             D._falleni
             D._formosana
             D._funebris
             D._ornatifrons
             D._guttifera
             D._histrio
             D._hydei
             D._hypocausta
             D._immigrans
             D._innubila
             D._macrospina
             D._multispina
             D._nasuta
             D._neohypocausta
             D._neonasuta
             D._nigrodunni
             D._nigromaculata
             D._orientacea
             D._pallidifrons
             D._parthenogenetica
             D._phalerata
             D._polymorpha
             D._putrida
             D._quinaria
             D._recens
             D._ruberrima
             D._siamana
             D._similis
             D._sternopleuralis
             D._subpalustris
             D._tenebrosa
             D._testacea
             D._transversa
             D._tripunctata
             D._unispina
             D._virilis
;
end;
begin characters;
       dimensions nchar=3443;
       format missing=? gap=- matchchar=. datatype=DNA;
       matrix

Id._grimshawi
GCTGGTCTGGGTGGCATTGGCCTGGACACCAGTCGCGAGATTGTCAAGAGTGGCCCCAAG
AACCTGGTGGTGCTTGATCGCGTTGACAACCCCGCTGCCATTGCCGAGTTGAAAGCCCTT
AATCCCAAGGTGACCATTACATTCTATCCCTATGATGTAACCGTGCCGTTGGCTGAAACC
AAAAAGCTATTGAAGACAATCTTCGACAAGCTGAAGACAGTTGATCTGCTCATCAATGGC
GCTGGTATCCTGGACGATAATCAGATTGAGCGCACAATTGCGGTGAATTTTACAGGTACA
GTGAACACCACAACTGCGATCTTGGATTTCTGGGACAAGCGTAAGGGCGGCCCAGGTGGT
GTTGTTGCCAACATTTGCTCAGTAACTGGATTCAACTCCATCTATCAGGTGCCCGTTTAC
TCTGCCTCAAAAGCGGCTGCTCTAAGCTTCACCACTTCCATTGCGAAATTGGCGCATATT
ACTGGCGTTACGGCATACTCCATCAACCCGGGCATTACCAAGACTGTTCTGGTGCATAAA
TTCAACTCCTGGCTCGGTGTTGAGCCACGCGTTGCCGAGCTACTGCTTGAGCATCCCACA
CAGACAACACTGCAGTGCGCACAGAACTTTGTGAAGGCCATTGAGGCCAACCAGAATGGT
GCTATCTGGAAACTGGATCTTGGCCGTCTGGATGCAATCGAATGGACCAAGCAGTTCATA
CCAAATTTCTGTAAGCAATTGTTGGGCAAGATCAAGCCCAACGCCATTGCCATATCACTG
ATCAAGGGCTTCGATAAGGCGGAGGGTGGCGGCATTGA-CTAATTTCGCACATTATCACC
CGCCATCTGAAGATACCATGCGCTGTGCTGATGGGGGCTAATCTGGCCAATGAGGTGGCC
GAGGGCAACTTTTGCGAGACAACAATCGGCTGCGCGGACAAAAAATATGGCAAGGTGCTG
CGCGATCTCTTCCAGGCTAATCATTTCCGTGTAGTCGTTGTGGAGGATGCCGATGCCGTT
GAGGTTTGCGGTGCCCTGAAGAACATCGTCGCCTGTGGTGCGGGCTTTGTCGATGGTCTC
AAACTGGGCGACAATACCAAGGCAGCGGTCATTCGTCTCGGCCTTATGGAAATGATTCGA
TTCGTCGATGTCTTCTATCCGGGCAGCAAATTGTCCACGTTCTTTGAGAGCTGCGGCGTT
GCCGATCTTATCACAACGTGCTATGGCGGTCGCAATCGTCGTGTATCTGAGGCTTTTGTC
ACATCTGGCAAAACTATTGAGGAACTGGAGAAGGAAATGCTCAATGGTCAAAAATTGCAG
GGCCCACCCACGGCAGAGGAGGTCAACTACATGTTGAAAAACAAAGGCTTGGAGGACAAA
TTCCCCCTATTTACTGCCATACACAAAATTTTCGGTTCTTTAGGAATAATTTACGCTATA
TTAGCAATTGGTTTATTAGGATTTATTGTCTGAGCCCACCATATATTCACAGTTGGAATA
GATGTTGATACTCGGGCTTATTTTACATCTGCAACTATAATTATTGCAGTTCCTACAGGA
ATTAAAATTTTTAGATGACTTGCTACTTTACATGGAACTCAACTTTCTTATTCCCCCGCA
ATTTTATGAGCTTTAGGGTTTGTATTTTTATTCACAGTCGGAGGTTTAACAGGAGTTGTT
TTAGCTAATTCATCTGTTGATATTATTTTACATGACACATATTATGTTGTCGCTCACTTT
CATTATGTACTTTCTATAGGAGCCGTATTTGCTATTATAGCAGGATTTGTTCATTGATAT
CCATTATTTACAGGATTAACTTTAAATAATAAATGGTTAAAAAGTCAATTTATTATTATA
TTTATTGGAGTAAATTTAACATTTTTCCCACAACATTTTTTAGGGTTAGCCGGTATACCT
CGACGTTATTCTGATTACCCAGACGCTTACACTACATGAAATGTAATTTCCACAATTGGT
TCAACAATTTCTTTATTAGGAATTTTATTCTTTTTTTATATTATTTGAGAAAGTTTAGTA
TCCCAACGTCAAGTAATTTATCCTATACAATTAAATTCTTCTATTGAATGATACCAAAAT
ACCCCACCTATGTCAACATGAGCTAACCTAGGTCTCCAAGATAGAGCTTCACCTTTAATA
GAACAACTTATTTTTTTCCACGATCATGCTTTATTAATTTTAGTAATAATTACTGTTTTA
GTAGGTTATTTAATATTTATATTATTTTTTAATAGTTATATTAATCGATTTCTTCTTCAT
GGGCAATTAATTGAAATAATCTGAACAATTTTACCTGCAATTATTTTATTATTTATTGCA
CTTCCTTCCTTACGTCTTTTATATCTTTTAGATGAAATTAATGAACCATCTGTAACTTTA
AAAAGAATTGGACACCAGTGATACTGAAGTTATGAATATTCAGATTTTAATAATGTTGAA
TTTGATTCATATATAATTCCCACAAATGAATTAGCAAATGATGGATTTCGACTTTTAGAT
GTTGATAACCGAATTATTTTACCGATAAATTCTCAAATTCGAATTTTAGTAACAGCAGCT
GACGTAATTCATTCATGAACAATTCCTGCTTTAGGTGTAAAAGTTGATGGAACTCCTGGT
CGATTAAATCAAACTAATTTTTTTATCAACCGACCAGGTTTATTTTATGGACAATGTTCA
GAAATTTGTGGAGCTAATCATAGTTTTATACCTATTGTAATTGAAAGTGTTCCTGTAAAT
TATTTTATTAAATGAGAAATCAGTTCAGCACTAAGTCACTTTGTCTATATGGCAAATGTG
AGATGCAGTGTAAGGAACATCAATATTCTAGTATGAGAAATTAACGATTTAAGTCCTTCT
TAAATGAGGCCATTTACCCATAGAGGGTGCCAGGCCCGTATAACGTTAATGATTACTAGA
TGATGTTTCCAAAGAGTCGTGTTGCTTGATAGTGCAGCACTAAGTGGGTGGTAAACTCCA
TCTAAAACTAAATATAACCATGAGACCGATAGTAAACAAGTACCGTGAGGGAAAGTTGAA
AAGAACTCTGAATAGAGAGTTAAATAGTACGTGAAACTGCTTAGAGGTTAAGCCCGATGA
ACCTGAATATCCGTTATGGAAAATTCATCATTAGAATTGTAATA-TTTAATTAATATTAT
AATAATAGTGTGCATTTTTTCCATATAAGGACATTGTAATCTATTAACATAAT--TAATT
TATCAAAAAATTGTGAA-TTATTGATTATTTCAATTATAGTGCTTGCATTATAACATGAT
ATAAAGGTCATAAATTTGATAAAGTGCTGATAGATT--TATATGAATACAGTGCGTTAAT
TTTTCGGAATTATATAATGGC-ATAATT-TTCAATGATTTTTGTGTTTATTATATGCACT
TGTATGATTAACAATGCGAAAGA

D._acutilabella
GCCGCTTTGGGTGGCGTTGGTTTAGCAACCAGTAAGGAGATTGTCAAACGTGGACCCAAG
AACTTTGTGGTCCTTGATAGAATTGAGAATCCCAAGGCACTTGCTGAGCTGAAGGCGCTT
AATCCCAAGGTGACCGTTTCTTTCTATCTGTATGACGTCACTGTGCCAGTGACGGAAACC
GTGAAACTGCTGACCACAATCTTTGGCAAGCTGAAAACAATTGATCTGCTGATCAATGGC
GCTGGAATTCTTGATGATCATCAGATTGAACGCACCATTGCAATCAATTTCACGGGTCTG
GTCAACACCACCACCGCCATAATGCAGTTCTGGGATAAACGCAAGGGTGGACCAGGTGGT
GTCATTGCCAACATTTGTTCGGTGACTGGCTTCAATGCCATCCACCAGGTTCCAGTTTAC
TCGGCCTCCAAGGCGGCAGTGGTTAGCTTCACCAGCTCCCTGGCGAAATTGGCGCCCATC
ACTGGCATTACGGCGTACTCCATCAACCCGGGTATCACAGTTACCCCGCTGACCCACCAG
TTCAACTCCTGGCTGGATGTGGAGCCACGTGTCGCCGAGCTGCTCAATGAGCATCCCACC
CAGACGACCGAAGAGTGCGGCCTGAACTTTGCAAAGGCTATTGAGGCCAATCAAAATGGT
GCCATCTGGAAGCTGGACTTGGGTCGCTTGGAGGCTGTTACCTGGACAAAGCAGTTTATA
CCCAACTTCTGCAAACAATTGCTGGGCAAGATCAAGCCAAATGCCATTGCCATATCACTG
ATCAAGGGCTTCGATAAGGCCGAAGGTGGCGGCATTGATCTAATTTCGCACATTATTACC
CGCCATTTGAAGATACCATGCGCTGTGCTCATGGGCGCCAATCTGGCCAATGAGGTGGCC
GAGGGTAACTTTTGCGAGACAACCATTGGCTGCACGGACAAAAAGTACGGCAAGGTGTTG
CGTGATCTCTTCCAGGCCAATCACTTCCGTGTCGTGGTCGTTGACGATGCCGATGCCGTT
GAGGTTTGCGGTGCCCTGAAGAACATTGTGGCCTGCGGTGCAGGTTTTGTTGATGGTCTT
AAGTTGGGTGACAACACCAAGGCGGCTGTCATTCGATTGGGTCTCATGGAAATGATTCGT
TTCGTCGATGTCTTCTATCCAGGCAGCAAACTGTCCACCTTCTTTGAGAGCTGTGGTGTT
GCGGATCTCATCACGACGTGCTATGGTGGTCGCAATCGTCGCGTCTCGGAGGCTTTTGTT
ACTTCGGGCAAAACCATTGAGGAACTGGAAAAGGAAATGCTCAATGGCCAGAAACTACAG
GGTCCACCCACTGCCGAGGAGGTTAACTATATGTTGAAAAACAAAGGCTTGGAGGATAAA
TTCCCTCTGTTCACCGCCATACACAAAATTTTTGGTTCTTTAGGTATAATTTATGCTATA
CTAGCTATTGGATTATTAGGATTTATTGTTTGAGCTCATCATATGTTTACTGTTGGAATA
GACGTAGATACCCGAGCTTATTTTACATCTGCTACTATAATTATTGCTGTTCCCACTGGA
ATTAAAATTTTCAGTTGATTAGCTACCCTTCATGGAGCACAATTATCTTATTCTCCTGCT
ATTTTATGAGCACTAGGATTTGTATTTTTATTTACGGTAGGAGGACTAACACGAGTTGTT
CTTGCTAATTCATCTGTCGATATTATCTTACATGATACATATTATGTAGTAGCTCATTTT
CACTACGTTCTTTCTATAGGAGCTGTATTTGCTATTATAGCAGGGTTTGTACATTGATAC
CCCTTATTTACAGGTTTAACTATAAATAATAAATGATTAAAAAGTCAGTTTATTATTATG
TTTATTGGAGTAAACCTAACATTTTTTCCACAACATTTTTTAGGTCTAGCAGGAATACCT
CGCCGTTATTCTGATTACCCAGACGCATACACTACATGAAATGTAATTTCAACAATTGGA
TCTTCTATTTCTTTATTAGGAATTTTATTTTTCTTTTATATTATCTGAGAAAGTTTAATT
TCACAACGTCAAGTAATTTATCCTGTTCAATTAAATTCATCAATTGAATGATATCAAAAT
ACACCACCAATGTCAACATGAGCTAACTTAGGTTTACAAGATAGAGCTTCTCCTTTAATA
GAACAATTAATTTTTTTTCATGATCATGCTTTATTAATTTTAGTTATAATTACTGTACTA
GTAGGATATTTAATATTTATATTATTTTTTAATAAATATATCAATCGATTTCTATTACAT
GGTCAATTAATTGAAATAATTTGAACAATCCTGCCAGCAATTATTTTATTATTTATTGCT
CTTCCTTCTCTTCGACTTTTATATCTTCTTGATGAAATTAACGAACCATCTGTAACTTTA
AAAAGAATTGGTCATCAATGATATTGAAGCTATGAATACTCCGATTTTAATAATGTTGAA
TTTGATTCTTATATAGTACCTACAAATGAATTAGAAAATGATGGATTTCGACTTCTTGAT
GTAGATAACCGAATTATTTTACCAATAAATTCTCAAATTCGAATTTTAGTAACTGCCGCA
GACGTAATTCATTCATGAACAATCCCTGCCTTAGGTGTAAAAGTAGATGGTACTCCTGGT
CGTTTAAACCAAACTAATTTTTTTATAAATCGACCAGGACTATTTTATGGACAATGTTCA
GAAATTTGTGGGGCTAATCATAGCTTTATACCTATTGTAATTGAAAGTGTCCCTGTAAAT
TATTTTATTAAATGAGAAATCAGTTCAGCACTAAGTCACTTTGTCTATATGGCAAATGTG
AGATGCAGTGTATGGAACATCAATATTCTAGTATGAGAAATTAACGATTTAAGTCCTTCT
TAAATGAGGCCATTTACCCATAGAGGGTGCCAGGCCCGTATAACGTTAATGATTATTAGA
TGGTGTTTCCAAAGAGTCGTGTTGCTTGATAGTGCAGCACTAAGTGGGTGGTAAACTCCA
TCTAAAACTAAATATAACCATGAGACCGATAGTAAACAAGTACCGTGAGGGAAAGTTGAA
AAGAACTCTGAATAGAGAGTTAAATAGTACGTGAAACTGCTTAGAGGTTAAGCCCGATGA
ACCTGAATATCCGTTATGGAAAATTCATCATTAGAATTGTGATA-TTTAAACAATATTAT
AATAATAGTGTGCATTTTTTCCATATAAGGACATTGTAATCTATTAGTAACAA--TAATT
TATCAAAAAATTTTAGA-TAAGAGCTTATTTAAATTAAAATGCTTGCGTTTTAACATAAA
ATGAATGTCATAAATTTGATAAAGTGCTGATAGATT--TATATGAATACAGTGTGTTAAT
TTTTCGGAATTATATAATGGC-ATAATT-ATCATTGATTTTTGTGTTTATTATATGCACT
TGTATGA-TAACAATGCGAAAGA

D._albomicans
GCCGGTCTGGGTGGCATTGGTCTGGACACGAGCCGGGAGATCGTCAAGAGCGGCCCCAAG
AACCTGGTGATCTTGGACCGTATTGAGAACCCCGCGGCCATTGCCGAGCTGAAGGCAATC
AATCCTAAGGTTACCGTTACCTTCTATCCTTATGATGTTACTGTTCCGCTGGCGGAGACC
ACCAAGCTCCTCACCACTGTCTTTGCCCAGCTCAAGACTGTTGATCTCTTGATCAATGGC
GCCGGCATCCTTGACGATCATCAAATCGAACGCACCATTGCCGTCAATTTCACCGGTCTG
GTCAACACCACAACCGCCATTCTGGAGTTCTGGGACAAGCGCAAGGGCGGCCCAGGCGGC
GTTATTGCCAACATCTGCTCAGTGACTGGATTCAACGCCATCTACCAGGTGCCCGTTTAC
TCAGCCTCCAAGGCGGCTGTTGTCAGCTTCACCAGCTCATTGGCTAAACTGGCCCCTATC
ACTGGAGTGACTGCCTACTCCATCAACCCTGGTATTACCAAGACAACTTTGGTCCACAAA
TTCAACTCTTGGCTCGATGTGGAGCCTCGCGTTACCGAGCTGTTGGATGAGCATCCCACT
CAGACTACACTCCAATGCGCCCAGAACTTTGTGAAGGCAATTGAGGCTAACCAGAATGGT
GCCATCTGGAAACTGGACTTGGGTCGTTTGGACCCCGTCAACTGGACCAAGCAGTTTATA
CCGAATTTCTGCAAACAATTGCTGGGCAAAATCAAGCCAAATGCCATTGCCATATCGCTG
ATCAAGGGCTTCGACAAAGCCGAAGGCGGCGGCATTGATCTAATTTCGCACATTATCACC
CGCCATTTGAAGATACCATGCGCTGTCCTCATGGGAGCTAATCTGGCCAACGAGGTGGCC
GAGGGCAACTTCTGCGAGACGACAATCGGCTGCACGGACAAAAAATACGGCAAGGTGCTG
CGTGATCTCTTCCAGGCCAATCACTTCCGTGTCGTGGTTGTTGAGGATTCCGATGCCGTT
GAGGTTTGCGGTGCCCTCAAGAACATTGTTGCCTGCGGTGCGGGCTTCGTTGATGGTCTG
AAGCTGGGCGACAACACCAAGGCAGCTGTTATTCGTCTTGGCCTTATGGAAATGATTCGT
TTCGTCGAAGTCTTCTACCCTGGCAGCAAATTGTCTACGTTCTTCGAGAGCTGCGGTGTT
GCGGATCTTATCACAACGTGCTACGGTGGCCGCAATCGTCGTGTCTCTGAGGCTTTTGTC
ACCTCTGGCAAAACAATTGAAGAGCTGGAGAAGGAAATGCTCAATGGACAAAAATTACAG
GGTCCACCCACTGCCGAGGAAGTTAACTACATGTTGAAGAACAAGGGTCTGGAGGACAAA
TTCCCTCTGTTCACCGCCATTCACAAAATTTTTGGATCTCTTGGAATAATTTATGCTATA
CTAGCAATTGGATTATTAGGATTTATTGTATGAGCTCATCATATATTTACTGTAGGAATA
GACGCAGATACACGAGCTTATTTTACTTCTGCTACAATAATTATTGCTGTTCCTACTGGA
ATTAAAATTTTCAGTTGATTAGCTACATTACATGGTGCCCAATTATCTTATTCTCCTGCA
ATTTTATGAGCTCTTGGATTCGTATTTTTATTTACTGTAGGAGGATTAACTGGAGTTGTT
CTTGCTAATTCTTCTGTTGATATTATTCTTCATGATACATATTACGTAGTAGCCCATTTC
CATTATGTACTATCTATGGGAGCAGTATTTGCTATTATGGCAGGATTTATTCACTGATAC
CCTTTATTTACTGGATTAACTTTAAATAATAAATGATTAAAAAGTCAATTTATTATTATA
TTTATTGGAGTAAATTTAACCTTTTTCCCCCAACATTTTCTTGGGTTAGCTGGAATACCT
CGACGTTATTCTGATTATCCCGACGCATATACAACATGAAATGTAATTTCTACAATTGGT
TCATCAATTTCATTACTAGGAATTTTATTTTTCTTTTATATTATTTGAGAAAGCTTAGTT
TCTCAACGACAAGTAATTTATCCAATTCAATTAAATTCATCAATTGAATGATATCAAAAT
ACTCCCCCAATGTCAACATGAGCTAATTTAGGTTTACAAGATAGAGCTTCTCCTTTAATA
GAACAATTAATTTTTTTTCATGATCACGCTCTTTTAATTTTAGTAATAATTACTGTATTA
GTAGGTTATTTAATATTTATACTATTTTTTAATAGTTATATTAATCGATTTTTATTACAC
GGACAATTAATTGAAATAATTTGAACAATTTTACCCGCAATTATTTTAGTTTTTATTGCT
TTTCCATCTTTACGATTATTATATTTACTTGATGAAATTAATGAACCTTCTGTAACTTTA
AAAAGTATTGGACACCAATGATACTGAAGTTATGAATATTCTGATTTTAATAATATTGAA
TTTGACTCTTATATAATTCCAACAAATGAATTAGAAACTGATGGATTTCGTTTATTAGAC
GTTGATAACCGTATTGTTTTACCTATAAATTCTCAAATTCGAATTTTAGTAACAGCCGCA
GATGTAATTCATTCTTGAACAATTCCTGCTTTAGGAGTTAAGGTAGATGGTACACCCGGA
CGTTTAAATCAAACTAATTTTTTCATAAATCGACCAGGATTATTTTACGGACAATGTTCA
GAAATTTGTGGGGCTAATCATAGATTTATACCAATTGTAATTGAAAGTGTTCCCGTAAAT
AATTTTATTAAATGAGAAATCAGTTCAGCACTAAGTCACTTTGTCTATATGGCAAATGTG
AGATGCAGTGTATGGAACGTCAATATTCTAGTATGAGAAATTAACGATTTAAGTCCTTCT
TAAATGAGGCCATTTACCCATAGAGGGTGCCAGGCCCGTATAACGTTAATGATTATTAGA
TGATGTTTCCAAAGAGTCGTGTTGCTTGATAGTGCAGCACTAAGTGGGTGGTAAACTCCA
TCTAAAACTAAATATAACCATGAGACCGATAGTAAACAAGTACCGTGAGGGAAAGTTGAA
AAGAACTCTGAATAGAGAGTTAAATAGTACGTGAAACTGCTTAGAGGTTAAGCCCGATGA
ACCTGAATATCCGTTATGGAAAATTCATCATTAGAATTGTAATA-TTTAATCAATATTAT
AACGATAGTGTGCATTTTTTCCATATAAGGACATTGTAATCTATTAGCATGTATGGAATT
TATCAAACAATTTTGA--TAAGAGTTTATTTAAATTAGAGTGCTTGCATTTTAACATAAA
ATAAATTTCAAAAATTTGATAAAGTGCTGATAGAT---TATATGAGTACAGTGCGTTAAT
TTTTCGGAATTATATAATGGC-ATGATT-ATCATTGATTTTTATGTTTATTATAAGCACT
TGTATGATTAACAATGCGAAAGA

D._angularis
GCCGCTCTGGGTGGCATTGGTCTGGACACAAGCCGGGAGATCGTCAAACGTGGTCCCAAG
AATCTGGTGATCCTTGATCGAATTGATAATCCCAAAGCAATTGCCGAGCTGCAGGCCATC
AATCCCAAGGTGACTGTTACTTTTTATCCCTATGACGTCACTGTCCCAATAACGGAGACC
AGCAAGCTGCTGAAGACCATCTTCGCCAAGCTAAAGACTGTGGATCTGTTGATCAATGGA
GCTGGCATTCTCGACGATCATCAGATTGAACGCACAATTGCGATCAACTTCACGGGCCTG
GTTAACACCACCACTGCCATGATGGAGTTCTGGGATAAGCGCAAGGGTGGACCAGGTGGT
GTCATATGCAACATTTGCTCTGTGACTGGCTTCAATGCCATCTACCAGGTGCCTGTTTAC
TCCGCCTCAAAGGCAGCGGTTGTCAGCTTCACCAGCTCCCTGGCGAAACTGGCACACATT
ACTGGCGTCACTGCGTACTCCGTCAACCCGGGTATTACCAAGACTCCGCTGACCCACAGA
TTCAATTCCTGGCTGGATGTGGAGCCACGTGTCGCTCAGCTGCTCGATGAGCATCCCACA
CAGACGACCGTTCAGTGTGCCCAGAGCTTTGTCAAGGCCATTGAGTCGAATCAGAATGGT
GCCATATGGAAGCTGGATTTGGGACGATTGGACCCTGTCGCCTGGACCAAGCAGTTTATA
CCAAATTTCTGCAAGCAATTGCTGGGCAAGATCAAGCCAAATGCCATTGCCATTTCGCTG
ATCAAGGGATTCGATAAAGCCGAAGGTGGTGGCATTGATCTAATTTCGCACATTATTACC
CGCCATTTGAAGATACCATGCGCTGTGCTCATGGGTGCTAATCTGGCCAATGAGGTGGCC
GAGGGCAACTTTTGCGAGACGACAATCGGCTGTACGGACAAGAAATACGGCAAGGTGCTG
CGTGACCTCTTCCAGGCAAATCATTTCCGTGTCGTCGTCGTTGAGGATGCGGATGCCGTT
GAGGTTTGCGGTGCCCTGAAGAACATTGTCGCCTGTGGAGCGGGCTTCGTTGATGGTCTT
AAGCTGGGCGACAACACCAAGGCGGCGGTTATTCGACTTGGCCTTATGGAAATGATCCGA
TTCGTCGATGTCTTCTACCCAGGCAGCAAATTATCCACCTTCTTTGAGAGCTGTGGTGTT
GCGGATCTCATCACGACGTGCTATGGTGGACGTAATCGTCGCGTCTCGGAAGCTTTTGTC
ACCTCTGGCAAACAATTTGAGGAACTGGAAAAAGAAATGCTCAATGGCCAGAAATTGCAG
GGCCCGCCTACTGCCGAGGAGGTCAACTACATGTTGAAGAACAAAGGACTGGAGGACAAA
TTCCCTCTGTTCACTGCCATACACAAAATTTTCGGATCTTTAGGAATAATTTATGCTATA
TTAGCAATTGGTTTATTAGGGTTTATTGTTTGAGCTCATCATATATTTACAGTTGGAATA
GACGTTGATACTCGAGCTTATTTTACTTCAGCAACAATAATTATTGCTGTTCCAACAGGA
ATTAAAATTTTTAGATGACTTGCAACTTTACATGGAGCTCAATTATCTTATTCTCCTGCA
ATTTTATGAGCATTAGGATTTGTATTTCTGTTTACTGTTGGAGGATTAACTGGAGTTGTT
TTAGCTAACTCTTCAGTTGATATTATTCTTCATGATACATATTATGTAGTAGCCCATTTT
CATTATGTATTATCAATAGGAGCTGTATTTGCTATTATAGCAGGATTTATTCATTGATAT
CCTTTATTTACAGGTTTAACTTTAAATAATAAATGATTAAAGAGTCAATTTATTATTATA
TTTATTGGAGTAAATTTAACATTTTTTCCTCAACATTTCTTAGGATTAGCCGGAATACCT
CGACGATATTCAGACTATCCTGACGCTTACACAACATGAAATGTAATTTCAACTATTGGA
TCATCAATTTCTTTATTAGGAATTTTATTTTTCTTTTATATTATTTGAGAAAGTTTAGTT
TCTCAACGACAAGTAATTTACCCAATTCAATTAAATTCGTCAATTGAATGATACCAAAAT
ACACCCCCTATGTCAACATGAGCTAATTTAGGTCTTCAAGATAGAGCTTCTCCTTTAATA
GAACAATTAATTTTTTTTCATGATCATGCTTTATTAATTTTAGTAATAATTACTGTTTTA
GTAGGTTACTTAATATTTATACTATTTTTTAATAGATATATTAATCGATTTTTACTTCAT
GGTCAACTTATTGAAATAATTTGAACTATTTTACCAGCAATTATTTTATTATTTATTGCT
TTTCCTTCTCTTCGTCTTTTATATTTACTTGATGAAATTAATGAACCTTCAGTAACTTTA
AAAAGAATTGGTCACCAATGATATTGAAGTTATGAATATTCAGATTTTAATGACATTGAA
TTTGATTCATATATAGTACCAACAAATGAATTAGAAAATGATGGGTTTCGACTTCTTGAT
GTAGATAATCGAATTGTATTACCAATAAATTCTCAAATTCGAATTTTAGTAACAGCTGCT
GATGTAATTCATTCATGAACAGTTCCTGCTTTAGGTGTAAAGGTAGATGGAACACCAGGA
CGTTTAAATCAAACAAATTTTTTTATAAACCGCCCTGGATTATTTTATGGGCAATGTTCA
GAAATTTGTGGGGCTAACCATAGTTTTATACCTATTGTAATTGAAAGTGTACCTGTAAAC
TATTTTATTAAATGAGAAATCAGTTCAGCACTAAGTCACTTTGTCTATATGGCAAATGTG
AGATGCAGTGTATGGAACATCAATATTCTAGTATGAGAAATTAACGATTTAAGTCCTTCT
TAAATGAGGCCATTTACCCATAGAGGGTGCCAGGCCCGTATAACGTTAATGATTATTAGA
TGATGTTTCCAAAGAGTCGTGTTGCTTGATAGTGCAGCACTAAGTGGGTGGTAAACTCCA
TCTAAAACTAAATATAACCATGAGACCGATAGTAAACAAGTACCGTGAGGGAAAGTTGAA
AAGAACTCTGAATAGAGAGTTAAATAGTACGTGAAACTGCTTAGAGGTTAAGCCCGATGA
ACCTGAATATCCGTTATGGAAAATTCATCATTAGAGTTGTAATA-TTTAAACAATATTAT
AACAATAGTGTGCATTTTTTCCATATAAGGACATTGTAATCTATTAGTATCAT--TAATT
TATCAAAAAATTTTAGT-CAATTGCTTATTTTAATTAAAATGCTTGCATTTTAACATAAA
ATAAAAGTCATAAATTTGATAAAGTGCTGATAGATT--TATATGAATACAGTGCGTTAAT
TTTTCGGAATTATATAATGGC-ATAATT-ATCATTGATTTTTGTGTTTATTATATGCACT
TGTATGA-TAACAATGCGAAAGA

D._arawakana
GCTGCCTTAGGTGGCATTGGCTTCGCAACGAGCAAGGAAATTGTCAAACGTGGTCCCAAG
AACTTTATCGTTTTAGACAGAATTGAGGATCCCAAGGCAATTGCCGAGCTGAAGGCATTG
AATCCCAAGGTGACCGTTACCTTCTATCCCTATGACGTCACTGTGCCCGTGAAGGAAACT
GTGAAACTACTTACTACCATCTTCGCCAAGTTTAACACGATTGATTTGTTGATCAACGGT
GCCGGAATCCTCGATGATCATCAAATTGAACGCACCATTGCAATCAATTTTACTGGCCTG
GTCAACACCACCACAGCCATAATGGAATTCTGGGATAAGCGCAAGGGTGGACCAGGTGGT
GTTATTGCCAACATCTGCTCTGTGACTGGCTTCAATGCCATCTACCAGGTGCCTGTTTAC
TCTGCCTCTAAGGCAGCGGTTGTAAGCTTCACCAGTTCTCTAGCGAAATTGGCGCACATT
ACTGGCGTCACAGCTTACTCAATCAACCCGGGTATTACGGTTACCCCTCTGACCCACAAA
TTCAACTCTTGGCTTGATGTGGAGCCACGTGTCGCTGAGCTGCTTAATGAGCATCCCACA
CAGACGACGGAAGAGTGTGGCATCAGTTTTGTGAAGGCCATTGAGGCTAATCAAAATGGT
GCCATTTGGAAGCTGGATTTGGCTCGATTGGAGCCAGTGACATGGACTAAGCAGTTTATA
CCAAATTTCTGCAAACAATTGCTGGGCAAGATTAAGCCAAATGCCATTGCCATATCACTG
ATCAAGGGCTTCGATAAAGCCGAAGGTGGCGGCATTGATCTAATTTCGCACATTATTACC
CGCCATTTGAAGATTCCATGCGCTGTGCTCATGGGTGCCAATCTGGCCAATGAGGTGGCC
GAGGGTAACTTCTGCGAGACAACCATTGGCTGCACGGACAAAAAGTACGGCAAGGTGCTG
CGTGATCTCTTCCAGGCTAACCACTTCCGTGTCGTTGTCGTTGACGATGCCGACGCCGTT
GAAGTTTGCGGTGCCCTCAAGAACATTGTCGCCTGTGGTGCGGGCTTTGTCGATGGCCTA
AAGCTTGGTGATAACACCAAGGCGGCTGTCATTCGTCTTGGCCTTATGGAGATGATCCGT
TTCGTTGATGTCTTCTATCCAGGCAGCAAGTTGTCCACCTTCTTTGAGAGCTGTGGTGTT
GCGGATCTCATCACGACGTGCTATGGTGGTCGTAACCGTCGCGTCTCGGAGGCTTTTGTC
ACTTCGGGCAAAACTATTGAGGAGCTCGAGAAGGAAATGCTCAATGGCCAGAAGTTGCAG
GGACCACCCACCGCCGAGGAGGTTAACTATATGTTGAAAAACAAAGGCCTGGAGGATAAA
TTCCCACTGTTCACCGCCATACACAAAATTTTTGGATCTTTAGGAATAATTTATGCTATA
CTAGCTATTGGATTACTTGGATTTATTGTTTGAGCTCATCATATATTTACAGTCGGAATA
GACGTTGATACTCGAGCTTATTTCACTTCAGCAACAATAATTATTGCTGTTCCTACAGGA
ATTAAAATTTTTAGATGATTAGCAACTTTACATGGAACTCAATTATCCTATTCTCCAGCT
ATTTTATGAGCTTTAGGGTTTGTTTTTTTATTTACTGTTGGAGGATTAACAGGAGTTGTT
CTTGCTAATTCATCTGTAGATATTATTCTTCATGATACATATTATGTAGTAGCTCATTTT
CATTATGTCCTATCAATAGGAGCAGTATTCGCTATTATAGCTGGGTTTGTTCATTGATAC
CCCCTTTTTACTGGATTAACTATAAATAATAAATGATTAAAAAGTCAATTTATTATTATA
TTTATTGGAGTAAATTTAACATTCTTCCCTCAACATTTTTTAGGATTAGCTGGAATACCA
CGACGTTACTCTGACTATCCTGATGCTTACACAACATGAAACGTAATTTCTACAATTGGT
TCAACAATTTCTTTATTAGGAATTTTATTCTTTTTTTATATCATTTGAGAAAGTTTAATT
TCTCAACGACAAGTAATTTACCCAATTCAACTTAATTCTTCAATTGAATGATATCAAAAT
ACACCCCCAATGTCAACATGAGCTAACTTAGGACTTCAAGATAGAGCTTCTCCTTTAATA
GAACAATTAATTTTTTTTCATGATCATGCTTTATTAATTTTAGTAATAATTACTGTTTTA
GTAGGATATTTAATATTTATATTATTTTTTAATAAATATATTAATCGATTTTTATTACAT
GGTCAACTAATTGAAATAATTTGAACAATTTTACCTGCAATCATTTTATTATTTATTGCT
TTACCTTCTCTTCGTTTATTATACCTTCTTGATGAAATTAATGAACCTTCTGTAACTTTA
AAAAGAATTGGTCATCAATGATATTGAAGTTATGAATATTCAGATTTTAACAATGTAGAA
TTTGATTCTTACATAATTCCTACAAACGAATTAGAAAATGATGGATTCCGACTTCTTGAT
GTTGATAATCGAGTTGTCTTACCAATAAATTCTCAAATTCGAATTTTAGTAACAGCTGCA
GATGTAATTCATTCATGAACAATCCCAGCTTTAGGTGTAAAGGTAGATGGAACTCCTGGA
CGTTTAAATCAAACTAATTTTTTTATAAATCGACCAGGATTATTCTATGGTCAATGTTCA
GAAATTTGTGGAGCTAATCATAGTTTTATACCTATTGTAATTGAAAGTGTCCCTGTAAAT
TATTTTATTAAATGAGAAATCAGTTCAGCACTAAGTCACTTTGTCTATATGGCAAATGTG
AGATGCAGTGTATGGAACATCAATATTCTAGTATGAGAAATTAACGATTTAAGTCCTTCT
TAAATGAGGCCATTTACCCATAGAGGGTGCCAGGCCCGTATAACGTTAATGATTATTAGA
TGGTGTTTCCAAAGAGTCGTGTTGCTTGATAGTGCAGCACTAAGTGGGTGGTAAACTCCA
TCTAAAACTAAATATAACCATGAGACCGATAGTAAACAAGTACCGTGAGGGAAAGTTGAA
AAGAACTCTGAATAGAGAGTTAAATAGTACGTGAAACTGCTTAGAGGTTAAGCCCGATGA
ACCTGAATATCCGTTATGGAAAATTCATCATTAGACTTGTAATA-TTTAAACAATATTAT
AAAAATAGTGTGCATTTTTTCCATATAAGGACATTGTAATCTATTAGTTAAAAG-TAATT
TATCAAAAAATTTTAGA-TAAATGTTTATTTAAATTAAGGTGCTTGCATTTTAACACAAA
ATAAATGTCTTTAATTTGATAAAGTGCTGATAGATT--TATATGAATACAGTGCGTTAAT
TTTTCGGAATTATATAATGGC-ATGATT-ATCATTGATTTTTGTGTTTATTATATGCACT
TGTATGATTAACAATGCGAAAGA

D._bizonata
GCCGGTCTGGGTGGCATTGCTCTGGACACGAGTCGAGAAATTGTCAAACGTGGTCCCAAG
AACATGGTGATCCTTGACAGAATTGAGAATCCTACAGCAATTGCCGAGCTAAAGGCGATA
AATCCCAAGGTGACCGTTACTTTCTATCTCTATGATGTCACCATTCCGATGACTGAAACC
GCCAAATTACTGAAAACAATTTTCGCCAAACTGAAGACAGTTGATCTGTTAATCAATGGC
GCTGGCATTTTGGACGATCATCAGATTGAGCGCACTATTGCAATTAATTTCACAGGCCTG
GTTAACACAACCACCGCCATTATGGAGTTCTGGGATAAGCGCAAGGGTGGACCAGGTGGT
GTAATTGCCAACATTTGTTCTGTGACTGGCTTCAATGCGATTTACCAGGTGCCTGTCTAC
TCCGCCTCCAAAGCTGCGGTTGTCAGCTTCACCAGCTCTCTTGCCAAATTGGCACCAATT
ACTGGCGTCACTGCTTACTCTATCAATCCGGGTATTACTGTAACCCCATTGACCCACAAA
TTTAACTCCTGGCTAGATGTCGAGCCACGTGTCGCTGAACTTCTCAAAAATCATCCAACA
CAGACGACCATACAATGCGCCCAGAACTTTGTCAAGGCTATTGAGTCCAATCAAAATGGT
GCCATCTGGAAATTGGACCTGGGTCGACTTGACACCGTCACCTGGACAAACCAGTTTATA
CCAAATTTCTGCAAACAATTGCTGGGCAAGATCAAGCCAAATGCCATTGCCATTTCACTA
ATCAAGGGCTTCGATAAAGCCGAAGGTGGCGGCATTGATCTAATTTCGCACATTATTACC
CGCCATCTGAAGATACCATGCGCTGTTCTAATGGGTGCTAACTTGGCCAATGAGGTGGCC
GAAGGCAACTTTTGCGAAACGACTATCGGCTGCACGGACAAAAAATACGGCAAGGTGTTG
CGTGATCTCTTCCAGGCAAATCACTTCCGTGTCGTTGTCGTTGAGGATGCCGATGCCGTT
GAGGTTTGCGGTGCCTTGAAAAACATTGTCGCCTGTGGTGCTGGCTTTGTTGATGGCCTT
AAGCTGGGTGACAACACCAAGGCGGCGGTTATTCGTCTCGGTCTTATGGAAATGATCCGT
TTCGTCGATGTCTTCTACCCAGGCAGCAAACTGTCCACCTTCTTTGAGAGCTGCGGTGTT
GCGGATCTCATTACGACGTGCTATGGTGGTCGCAATCGTCGCGTCTCGGAGGCTTTTGTC
ACCTCTGGCAAAACAATTGAGGAACTGGAAAAGGAAATGCTCAATGGCCAGAAATTGCAG
GGACCACCCACTGCCGAAGAGGTTAACTACATGTTGAAAAACAAAGGCTTGGAGGATAAA
TTCCCTCTGTTCACCGCCATACATAAAATTTTTGGTTCTTTAGGAATAATTTATGCAATG
TTAGCCATTGGATTATTAGGATTTATTGTTTGAGCTCATCATATATTTACAGTTGGAATA
GACGTAGATACACGAGCTTATTTTACTTCAGCTACTATAATTATTGCTGTTCCAACAGGA
ATTAAAATTTTTAGTTGACTTGCAACTCTTCATGGGGCTCAATTATCTTATTCCCCAGCT
ATTCTATGAGCTTTAGGATTTGTATTTTTATTCACAGTAGGGGGATTAACAGGAGTTGTT
CTTGCTAATTCATCTGTTGATATTATTCTTCATGATACATATTATGTAGTAGCTCATTTT
CACTATGTATTATCAATAGGAGCTGTATTTGCTATTATAGCAGGATTCATTCATTGATAT
CCTTTATTTACAGGATTAACTTTAAATAATAAATGATTAAAAAGTCAATTTATTATTATA
TTTATTGGAGTAAATTTAACATTTTTCCCTCAACATTTCTTAGGACTAGCTGGTATACCT
CGACGTTATTCAGATTATCCAGATGCTTACACAACTTGAAATGTAATTTCAACAATTGGT
TCATCAATTTCTCTTCTAGGAATTTTATTCTTTTTTTATATTATTTGAGAAAGTTTAATT
TCAAAGCGACAAGTAATTTATCCAATTCAATTAAATTCATCAATTGAATGATATCAAAAT
ACACCACCAATGTCAACATGAGCTAATTTAGGACTACAAGATAGAGCTTCACCTTTAATA
GAACAATTAATTTTTTTCCACGACCACGCATTATTAATTTTAGTAATAATTACTGTATTA
GTTGGATATTTAATATTTATATTATTTTTTAATTCTTACATTAATCGATTTTTATTGCAT
GGACAATTAATTGAAATAATTTGAACAATTTTACCCGCTATTATTTTATTATTTATTGCT
TTTCCTTCTTTACGACTTTTATACCTTTTAGATGAAATTAATGAACCTTCTGTTACTTTA
AAAAGAATTGGACATCAATGATACTGAAGTTATGAATATTCCGATTTCAATGATATTGAA
TTTGATTCTTATATAATTCCTACAAATGAATTAGAAACTGACGGATTCCGATTGCTTGAC
GTAGATAACCGAATTGTATTACCTATAAATTCTCAAATTCGAATTTTAGTTACAGCAGCA
GATGTAATCCATTCATGAACAATCCCAGCTTTAGGAGTTAAGGTTGATGGAACACCTGGT
CGTTTAAATCAAACTAATTTTTTTATAAATCGACCTGGTTTATTTTATGGTCAATGTTCT
GAAATTTGTGGGGCAAACCATAGTTTTATACCTATTGTAATTGAAAGTGTTCCTGTAAAT
TATTTTATTAAATGAGAAATCAGTTCAGCACTAAGTCACTTTGTCTATATGGCAAATGTG
AGATGCAGTGTATGGAACATCAATATTCTAGTATGAGAAATTAACGATTTAAGTCCTTCT
TAAATGAGGCCATTTACCCATAGAGGGTGCCAGGCCCGTATAACGTTAATGATTATTAGA
TGGTGTTTCCAAAGAGTCGTGTTGCTTGATAGTGCAGCACTAAGTGGGTGGTAAACTCCA
TCTAAAACTAAATATAACCATGAGACCGATAGTAAACAAGTACCGTGAGGGAAAGTTGAA
AAGAACTCTGAATAGAGAGTTAAATAGTACGTGAAACTGCTTAGAGGTTAAGCCCGATGA
ACCTGAATATCCGTTATGGAAAATTCATCATTAGACTTGTAATA-TTTTAACAATATTAT
AATAATAGTGTGCATTTTTTCCATATAAGGACATTGTAATCTATTAGTATCAA--TAATT
TATCAAAAAATTTTAGA-TAAGTGCTTATTTAAATTAGAATGCTTGCATTTTAACATAAA
ATAAATGTCATAAATTTGATAAAGTGCTGATAGATT--TATATGAGTACAGTGCGTTAAT
TTTTCGGAATTATATAATGGC-ATGATT-ATCATTGATTTTTGTGTTTATTATATGCACT
TGTATGATTAACAATGCGAAAGA

D._brachynephros
GCCGGTTTGGGTGCCATTGGTCTGGACACAAGTCGGGAGATTGTCAAACGTGGTCCCAAG
AACCTGGTGATCCTTGACCGAGTTGAGAATCCCACTGCAATTGCCGAGCTGAAGGCAATC
AATCCCAAGGTGACCGTTACTTTTTATCCCTATGACGTCACTGTTCCAATAACAGAGACC
AGCAAGCTGCTGAAGACAATCTTCGCCAAGCTAAAGACTGTTGATCTCTTGATCAATGGA
GCTGGCATTCTCGATGATCATCAGATTGAACGCACTATTGCGATCAACTTTACGGGCCTG
GTCAACACCACCACTGCCATTATGGAGTTCTGGGACAAGCGCAAGGGTGGACCAGGTGGT
GTCATCTGCAACATTTGCTCTGTGACTGGCTTCAATTCGATCTACCAGGTGCCTGTTTAC
TCTGCCTCTAAGGCAGCGGTTGTCAGCTTCACCAGCTCCCTGGCGAAACTGGCACATATT
ACTGGCGTCACTGCGTACTCCATCAACCCGGGTATTACGAAGACTCCGCTGGTCCACACA
TTCAACTCCTGGCTGGATGTGGAACCACGTGTGGCTCAGCTGCTCCTTGAGCATCCCACA
CAGACAACCATCCAATGTGCCCAGAACTTTGTGAAGGCCATTGAATCGAATCAGAATGGT
GCCATCTGGAAGCTGGACTTGGGACGATTGGACCCCGTCAACTGGACCAAGCAGTTTATA
CCAAATTTCTGCAAGCAATTGCTGGGCAAGATTAAGCCGAATGCCATTGCCATTTCACTG
ATCAAGGGATTCGATAAAGCCGAAGGTGGTGGCATTGATCTAATTTCGCACATTATAACC
CGCCATCTGAAGATACCATGCGCTGTGTTGATGGGTGCTAATCTGGCCAATGAGGTGGCC
GAAGGCAACTTTTGCGAGACGACAATCGGCTGCGTGGACAAAAAGTACGGCAAGGTGCTG
CGTGATCTCTTCCAGGCGAATCATTTCCGTGTCGTGGTCGTTGAGGATGCCGATGCCGTT
GAGGTTTGCGGTGCCCTAAAGAACATTGTCGCCTGTGGAGCGGGCTTCGTTGATGGCCTT
AAGTTGGGCGACAACACCAAGGCGGCGGTCATTCGACTTGGCCTTATGGAAATGATCCGT
TTCGTCGATGTCTTTTACCCAGGCAGCAAATTGTCCACCTTCTTTGAGAGCTGTGGTGTT
GCAGATCTCATCACGACGTGCTATGGTGGACGCAATCGTCGTGTCTCGGAAGCTTTTGTC
ACCTCTGGCAAAACAATTGAGGAACTGGAAAAGGAAATGCTCAATGGCCAGAAATTGCAG
GGTCCACCGACTGCCGAGGAGGTTAACTACATGTTGAAGAACAAAGGACTGGAGGATAAA
TTCCCCCTATTCACTGCCATTCACAAAATTTTCGGGTCTCTAGGGATAATTTATGCTATA
CTAGCTATTGGTTTATTAGGATTTATTGTATGAGCTCACCATATATTTACAGTTGGAATA
GACGTTGATACACGAGCTTATTTTACTTCAGCTACAATAATTATTGCTGTACCTACTGGG
ATTAAAATTTTCAGATGACTAGCAACTTTACACGGAGCTCAATTATCTTATTCTCCAGCA
ATTTTATGGGCTTTAGGATTTGTATTTTTATTTACTGTTGGTGGATTAACCGGAGTTGTT
TTAGCTAATTCTTCAGTTGATATTATTCTTCATGATACATACTACGTAGTAGCTCATTTC
CATTATGTATTATCAATAGGAGCAGTATTTGCTATTATAGCAGGATTCGTCCACTGATAC
CCTTTATTTACAGGATTAACATTAAATAATAAATGATTAAAAAGTCAATTTATTATTATA
TTTATTGGAGTAAATTTAACATTTTTCCCTCAACATTTTTTAGGATTAGCTGGTATACCT
CGACGTTATTCAGATTATCCTGATGCTTACACAACATGAAATGTAGTTTCTACAATTGGG
TCATCAATTTCTTTATTGGGAATTTTATTCTTCTTTTACATTATTTGAGAAAGTTTAATC
TCTCAACGACAAGTAATTTATCCAATTCAATTAAATTCATCAATTGAATGATACCAAAAT
ACTCCACCTATGTCAACATGAGCTAATTTAGGTTTACAAGATAGAGCTTCTCCCTTAATA
GAACAACTAATTTTTTTCCATGATCATGCTTTATTAATTTTAGTAATAATCACAGTTTTA
GTTGGTTATTTAATATTTATATTATTTTTTAATAGATATATTAACCGATTTTTACTCCAT
GGTCAACTTATTGAAATAATTTGAACTATTCTTCCAGCAATTATTTTATTATTCATTGCT
TTCCCTTCTTTACGTCTTTTATACTTACTTGACGAAATTAATGAACCTTCAGTAACTTTA
AAAAGAATTGGGCACCAATGATATTGAAGCTATGAATACTCAGATTTTAATGATATTGAA
TTTGATTCTTATATAGTACCTACAAACGAATTAGAAAATGACGGATTTCGACTTCTTGAT
GTTGACAACCGAATTGTTTTACCAATAAATTCTCAAATTCGAATTTTAGTAACAGCTGCT
GATGTAATTCATTCATGAACAGTTCCAGCTTTAGGAGTTAAGGTAGATGGAACCCCTGGA
CGATTAAACCAAACTAATTTTTTTATAAACCGCCCAGGTTTATTTTATGGACAATGTTCA
GAAATTTGTGGAGCTAATCATAGTTTTATACCTATTGTAATTGAAAGTGTACCTGTAAAT
TATTTTATTAAATGAGAAATCAGTTCAGCACTAAGTCACTTTGTCTATATGGCAAATGTG
AGATGCAGTGTATGGAACATCAATATTCTAGTATGAGAAATTAACGATTTAAGTCCTTCT
TAAATGAGGCCATTTACCCATAGAGGGTGCCAGGCCCGTATAACGTTAATGATTATTAGA
TGGTGTTTCCAAAGAGTCGTGTTGCTTGATAGTGCAGCACTAAGTGGGTGGTAAACTCCA
TCTAAAACTAAATATAACCATGAGACCGATAGTAAACAAGTACCGTGAGGGAAAGTTGAA
AAGAACTCTGAATAGAGAGTTAAATAGTACGTGAAACTGCTTAGAGGTTAAGCCCGATGA
ACCTGAATATCCATTATGGAAAATTCATCATTAGAATTGTAATA-TTTAAACAATATTAT
AATAATAGTGTGCATTTTTTCCATATAAGGACATTGTAATCTATTAGTATCAAT-TAATT
TATCAAAAAATTTTAGT-CAATTGCTTATTTAAATTAAAATGCTTGCATTTTAACATAAA
ATAAAAGTCATAAATTTGATAAAGTGCTGATAGATT--TATATGAATACAGTGCGTTAAT
TCTTCGGAATTGTATAATGGC-ATGATT-ATCATTGATTTTTGTGTTTATTATATGCACT
TGTATGATTAACAATGCGAAAGA

D._cardini
GCCGCTTTGGGTGGCATTGGTTTTGCAACGAGCAAGGAGATCGTCAAACGTGGTCCTAAG
AACTTTGTGGTTCTGGACAGAATTGAAGACCCCAAGGCAATTGCTGAGCTGAAGGCACTG
AATCCCAAGGTGACCGTTACTTTCTACCCCTATGATGTCACTGTGCCCGTGAAGGAGACT
GTTAAGCTGCTTACCACCATCTTTGCCAAGCTAAAAACGGTTGATCTGTTGATCAACGGG
GCTGGAATCCTCGATGATCATCAGATTGAACGCACCATTGCAATCAATTTCACTGGTTTG
GTTAATACCACCACAGCCATAATGGAGTTCTGGGATAAGCGCAAGGGTGGACCAGGTGGT
GTTATTGCCAACATTTGCTCTGTGACTGGCTTCAATGCCATCTACCAGGTGCCCGTTTAC
TCTGCCTCCAAGGCAGCGGTTGTCAGCTTTACCAGTTCCCTGGCGAGATTGGCGCCCATT
ACTGGCGTTACAGCATACTCCATCAACCCGGGTATTACTGTGACCCCTCTGACCCACAAA
TTCAACTCGTGGCTGGATGTCGAGCCACGTGTCGCTGAGCTGCTCAATGAGCATCCCACA
CAGACAACGGAAGAGTGTGGCCAGAGCTTTGTGAAGGCCATTGAGGCTAACCAGAATGGT
GCCATTTGGAAGCTGGATTTGGGTCGATTGGAGCCCGTTACCTGGACTAAGCAGTTTATA
CCAAATTTCTGCAAACAATTGCTGGGCAAGATTAAGCCAAATGCCATTGCCATATCACTG
ATCAAGGGCTTCGATAAAGCCGAAGGTGGCGGCATTGATCTAATTTCGCACATTATTACC
CGCCATTTGAAGATTCCATGCGCTGTGCTCATGGGTGCCAATCTGGCCAATGAGGTGGCC
GAGGGTAACTTCTGCGAGACAACCATTGGCTGCACGGACAAAAAGTACGGCAAGGTGCTG
CGTGACCTCTTCCAGGCCAATCACTTCCGTGTCGTTGTTGTTGATGATGCCGATGCCGTT
GAGGTTTGCGGTGCTCTCAAGAACATTGTTGCCTGTGGTGCAGGCTTTGTGGATGGCCTG
AAGCTGGGTGATAACACCAAGGCAGCTGTCATTCGTCTCGGCCTTATGGAGATGATTCGT
TTCGTTGACGTCTTCTATCCAGGCAGCAAACTGTCCACCTTCTTTGAGAGCTGTGGTGTT
GCGGATCTCATCACGACGTGCTATGGTGGTCGCAACCGCCGCGTCTCGGAGGCTTTTGTC
ACTTCGGGCAAAACCATTGAGGAGCTGGAAAAGGAAATGCTCAATGGCCAGAAGTTGCAG
GGACCACCCACCGCCGAGGAGGTTAACTATATGTTGAAAAACAAAGGCCTGGAGGATAAA
TTCCCACTGTTCACCGCCATACACAAAATTTTTGGATCTTTAGGAATAATTTATGCTATA
TTAGCTATTGGATTACTTGGATTTATTGTTTGAGCTCATCACATATTTACAGTTGGAATA
GATGTAGATACCCGAGCTTACTTTACTTCTGCTACAATAATTATTGCTGTTCCTACTGGA
ATTAAAATTTTCAGATGATTAGCAACTTTACACGGAACCCAATTATCTTATTCCCCAGCT
ATTCTATGAGCTTTAGGATTTGTATTTTTATTTACTGTTGGGGGATTAACAGGAGTTGTT
CTTGCTAACTCATCTGTTGATATTATTCTTCATGATACATATTATGTAGTTGCTCATTTT
CATTATGTTTTATCAATAGGAGCAGTATTTGCTATTATAGCTGGATTTGTTCACTGATAC
CCTCTTTTTACAGGATTAACTTTAAATAATAAATGATTAAAAAGTCAATTTATTATTATA
TTTATTGGAGTAAATTTAACATTTTTTCCTCAACACTTCTTAGGATTAGCCGGAATACCA
CGACGTTATTCCGATTACCCTGATGCCTACACAACCTGAAATGTAATTTCAACAATTGGT
TCAACAATTTCTTTACTAGGAATTTTATTCTTTTTTTATATTATTTGAGAAAGTTTAATT
TCTCAACGACAAGTAATTTACCCAGTTCAATTAAATTCTTCAATCGAATGATATCAAAAT
ACACCACCAATGTCAACATGAGCTAACTTAGGACTACAAGATAGAGCTTCTCCTTTAATA
GAACAATTAATTTTTTTTCACGATCACGCATTATTAATTTTAGTTATAATTACTGTTTTA
GTAGGATATTTAATATTTATACTATTTTTCAATAAATATATTAATCGATTTTTACTACAC
GGTCAATTAATTGAGATAATTTGAACAATCTTGCCAGCAATTATTTTATTATTTATTGCT
CTTCCTTCTCTTCGTTTATTATACCTTCTTGATGAAATTAATGAACCTTCTGTAACTCTT
AAAAGAATTGGTCATCAATGATACTGAAGTTATGAATATTCAGATTTTAATAATGTAGAA
TTTGATTCTTATATAATTCCAACAAATGAATTAGAAAATGATGGATTCCGACTTCTTGAT
GTTGATAACCGAATTGTTTTACCTATAAATTCTCAAATTCGAATTTTAGTCACAGCTGCT
GATGTAATTCATTCATGAACAATCCCAGCTTTAGGTGTAAAGGTTGATGGAACACCTGGT
CGTCTTAATCAAACTAACTTTTTTATAAATCGCCCTGGATTATTTTATGGACAATGTTCT
GAAATTTGTGGAGCTAATCATAGTTTTATACCTATTGTAATTGAAAGTGTTCCTGTAAAT
TATTTTATTAAATGAGAAATCAGTTCAGCACTAAGTCACTTTGTCTATATGGCAAATGTG
AGATGCAGTGTATGGAACATCAATATTCTACTATGAGAAATTAACGATTTAAGTCCTTCT
TAAATGAGGCCATTTACCCATAGAGGGTGCCAGGCCCGTATAACGTTAATGATTACTAGA
TGGTGTTTCCAAAGAGTCGTGTTGCTTGATAGTGCAGCACTAAGTGGGTGGTAAACTCCA
TCTAAAACTAAATATAACCATGAGACCGATAGTAAACAAGTACCGTGAGGGAAAGTTGAA
AAGAACTCTGAATAGAGAGTTAAATAGTACGTGAAACTGCTTAGAGGTTAAGCCCGATGA
ACCTGAATATCCGTTATGGAAAATTCATCATTAGACTTGTAATA-TTTAAACAATATTAT
AATAATAGTGTGCATTTTTTCCATATAAGGACATTGTAATCTATTAGTTAAAAA-TAATT
TATCAAAAAATTTTAGA-TAAAAGTTTATTTAAATTAAAATGCTTGCATTTTAACATAAA
ATAAATGTCTTTAATTTGATAAAGTGCTGATAGATT--TATATGAATACAGTGCGTTAAT
TTTTCGGAATTATATAATGGC-ATGATT-ATCATTGATTTTTGTGTTTATTATATGCACT
TGTATGATTAACAATGCGAAAGA

D._cardinoides
GCCGCCTTAGGTGGCATTGGTTTCGCAACGAGCAAGGAAATTGTCAAACGTGGTCCCAAG
AACTTTGTGGTTTTGGACAGAATTGAGGATCCCAAGGCAATTGCCGAGCTGAAGGCACTG
AATCCCAAGGTGACCGTTACTTTTTATCCCTATGACGTCACTGTGCCCGTGAAGGAGACT
GTAAAGCTACTTAGTACCATCTTTGCGAAGCTGAAGACGGTTGATCTGTTGATAAACGGT
GCCGGAGTCCTCGATGATCATCAGATAGAACGTACCATTGCTATCAATTTTACTGGCCTG
GTCAACACCACCACAGCCATTATGGAGTTCTGGGATAAGCGTAAGGGTGGACCTGGTGGT
GTTATTGCCAACGTCTGCTCTGTAACTGGCTTCAATGCAATTTACCAGGTGCCTGTTTAC
TCTGCTTCCAAGGCAGCGGTTGTAAGCTTCACCAGTTCCCTAGCGAAATTGGCGCCCATT
ACTGGCGTAACAGCCTACTCAATCAACCCGGGTATTACGGTGACCCCTCTGACACACAAA
TTCAACTCTTGGCTTAACGTGGAGCCACGTGTCTCTGAGCTGCTCCATGAGCATCCCACA
CAGACGACGGAAGAGTGTGGCCTGAGTTTTGTGAAGGCCATTGAGGCTAATGAAAATGGT
GCTATTTGGAAGTTGGATTTGGCGCGATTGGAGCCAGTGACCTGGACTAAGCAGTTTATA
CCAAATTTCTGCAAACAATTGCTGGGCAAGATTAAGCCAAATGCCATTGCCATATCACTG
ATCAAGGGCTTCGATAAGGCCGAAGGTGGCGGCATTGATCTAATTTCGCACATTATTACC
CGCCATTTGAAGATTCCATGCGCTGTGCTCATGGGTGCCAATCTGGCCAATGAGGTGGCC
GAGGGTAACTTCTGCGAGACAACCATTGGCTGCACGGACAAAAAGTACGGCAAGGTACTG
CGTGATCTCTTCCAGGCGAATCATTTCCGTGTCGTTGTCGTTGATGATGCCGATGCCGTT
GAGGTTTGCGGAGCCCTTAAGAACATTGTCGCCTGTGGTGCGGGCTTTGTCGATGGCCTA
AAGCTGGGTGATAACACCAAAGCGGCTGTCATTCGTCTTGGCCTTATGGAGATGATCCGT
TTCGTTGATGTCTTCTATCCAGGCAGCAAGCTGTCCACCTTCTTTGAGAGCTGTGGTGTT
GCGGATCTCATCACGACGTGCTATGGTGGTCGCAATCGTCGCGTCTCAGAGGCTTTTGTT
ACTTCGGGCAAAACCATTGAGGAGCTCGAGAAGGAAATGCTTAATGGCCAGAAGTTGCAG
GGACCACCCACCGCCGAGGAGGTTAACTATATGTTGAAAAACAAAGGCCTGGAGGATAAA
TTCCCACTGTTCACCGCCATACACACAATTTTCGGATCTTTAGGTATAATCTATGCTATA
TTAGCAATTGGTTTACTTGGATTTATTGTTTGAGCTCATCATATATTTACAGTTGGTATA
GACGTTGATACTCGAGCTTATTTCACTTCAGCAACTATAATTATTGCTGTTCCTACAGGA
ATTAAAATTTTCAGATGATTAGCAACTTTACATGGAACACAATTATCTTATTCTCCTGCT
ATTTTATGAGCTTTAGGATTTGTTTTCTTATTTACTGTGGGAGGATTAACAGGAGTTGTT
CTTGCTAATTCATCTGTAGATATTATTCTTCATGATACATATTATGTAGTAGCTCATTTT
CACTATGTTTTATCAATAGGAGCTGTATTTGCTATTATAGCAGGATTCATTCATTGATAC
CCTCTTTTTACTGGATTAACCTTAAATAATAAATGATTAAAAAGTCAATTTATTATTATA
TTTATTGGAGTAAATTTAACATTTTTCCCTCAACATTTCTTAGGATTAGCTGGTATACCT
CGACGTTATTCTGATTATCCTGATGCTTATACAACATGAAATGTAATTTCAACAATTGGT
TCAAGAATTTCTTTATTAGGAATTTTATTCTTTTTTTACATTATTTGAGAAAGTTTAATT
TCTCAACGACAAGTAATTTACCCAGTTCAATTAAATTCTTCAATCGAATGATATCAAAAT
ACACCACCAATGTCAACATGAGCTAACTTAGGACTTCAAGATAGAGCTTCTCCTTTAATA
GAACAATTAATTTTTTTTCATGATCATGCTTTATTAATTTTAGTTATAATTACTGTTTTA
GTAGGTTATTTAATATTTATATTATTTTTTAATAAATATATTAATCGATTTTTATTACAT
GGTCAACTAATTGAAATAATTTGAACTATCTTACCCGCAATTATTTTGTTATTTATTGCT
TTACCTTCTCTTCGTTTATTATACCTTCTTGATGAAATTAATGAACCTTCTGTAACTCTA
AAAAGAATTGGACACCAATGATATTGAAGTTATGAATATTCAGATTTTAATAATGTTGAA
TTTGATTCTTATATAATTCCTACAAATGAATTAGAAAATGACGGATTTCGACTTCTTGAC
GTTGATAACCGTATTGTTTTACCAATAAATTCTCAAATTCGAATTTTAGTAACAGCTGCT
GATGTAATTCACTCATGAACAATCCCAGCTTTAGGTGTTAAGGTTGATGGAACTCCTGGA
CGTTTAAATCAAACTAATTTCTTTATAAATCGCCCAGGATTATTTTATGGTCAATGTTCA
GAAATTTGCGGAGCTAATCATAGTTTTATACCTATTGTAATTGAAAGTGTCCCTGTAAAT
TATTTTATCAAATGAGAAATCAGTTCAGCACTAAGTCACTTTGTCTATATGGCAAATGTG
AGATGCAGTGTATGGAACATCAATATTCTAGTATGAGAAATTAACGATTTAAGTCCTTCT
TAAATGAGGCCATTTACCCATAGAGGGTGCCAGGCCCGTATAACGTTAATGATTATTAGA
TGGTGTTTCCAAAGAGTCGTGTTGCTTGATAGTGCAGCACTAAGTGGGTGGTAAACTCCA
TCTAAAACTAAATATAACCATGAGACCGATAGTAAACAAGTACCGTGAGGGAAAGTTGAA
AAGAACTCTGAATAGAGAGTTAAATAGTACGTGAAACTGCTTAGAGGTTAAGCCCGATGA
ACCTGAATATCCGTTATGGAAAATTCATCATTAGACTTGTAATA-TTTAAACAATATTAT
GATAATAGTGTGCATTTTTTCCATATAAGGACATTGTAATCTATTAGTTAAAAA-TAATT
TATCAAAAAATTTTAGA-TAAAAGTTTATTTAAATTAAAGTGCTTGCATTTTAACATAAA
ATAAATGTCTTTAATTTGATAAAGTTCTGATAGATT--TATATGAATACAGTGCGTTAAT
TTTTCGGAATTATATAATGGC-ATGATT-ATCATTGATTTTTGTGTTTATTATATGCACT
TGTATGATTAACAATGCGAAAGA

D._curvispina
GCCGGATTGGGTGCCATTGGTCTGGACACAAGTCGGGAGATTGTCAAACGTGGTCCCAAG
AACCTGGTGATCCTTGATCGAGTTGAGAATCCCACAGCAATTGCCGAGCTGAAGGCAATC
AATCCCAAGGTGACCGTTACTTTTTATCCCTATGACGTCACTGTTCCAATAACGGAGACT
TCCAAGCTGCTGAAGACAATTTTCACCAAGCTAAAGACTGTTGATCTGTTGATCAATGGA
GCTGGCATTCTCGATGATCATCAGATTGAACGAACCATTGCGATCAACTTTACGGGCCTG
GTCAACACCACCACTGCCATTATGGAGTTCTGGGATAAGCGCAAGGGTGGACCAGGTGGT
GTCATATGCAACATTTGCTCTGTGACTGGCTTCAATTCGATCTACCAGGTGCCAGTTTAC
TCCGCCTCAAAGGCAGCGGTTGTGAGCTTCACCAGCTCCCTGGCGAAACTGGCAGCCATT
ACTGGCGTCACTGCGTACTCCATCAACCCGGGTATTACAAAGACTCCGCTGGTCCACACA
TTCAACTCCTGGCTGGATGTGGAACCACGTGTGGCTCAGCTGCTGAATGAGCATCCCACT
CAGACAACCACCCAATGTGCCCTGAACTTTGTGAAGGCCATTGAGTCGAATCAGAATGGT
GCCATCTGGAAGCTGGACTTGGGACGATTGGACCCCGTCAACTGGACCAAGCAGTTTATA
CCAAATTTCTGCAAGCAATTGCTGGGCAAGATTAAGCCAAATGCCATTGCCATTTCACTG
ATCAAGGGATTCGATAAAGCCGAAGGTGGCGGCATTGATCTTATTTCGCACATTATTACC
CGCCATCTGAAGATACCATGCGCTGTGCTCATGGGTGCTAATCTGGCCAATGAGGTGGCC
GAAGGCAACTTTTGCGAGACGACAATCGGCTGCGTGGACAAAAAGTACGGCAAGGTGCTG
CGTGATCTCTTCCAGGCAAATCATTTCCGTGTCGTGGTCGTTGAGGATGCCGATGCCGTT
GAGGTTTGCGGTGCCCTGAAGAACATTGTCGCCTGTGGAGCGGGCTTCGTTGATGGCCTT
AAGCTGGGCGACAACACCAAGGCGGCGGTCATTCGACTTGGCCTTATGGAAATGATCCGT
TTCGTCGATGTCTTCTACCCAGGCAGCAAATTGTCCACGTTCTTTGAGAGCTGTGGTGTT
GCGGATCTCATCACGACGTGCTATGGTGGACGCAATCGTCGCGTCTCGGAAGCTTTTGTC
ACCTCTGGCAAAACAATTGAGGAACTGGAAAAGGAAATGCTCAATGGCCAGAAATTGCAG
GGCCCACCCACTGCCGAGGAGGTTAACTACATGTTAAAGAACAAAGGATTGGAGGATAAA
TTCCCTCTTTTCACTGCCATACACAAAATTTTCGGATCACTAGGAATAATTTATGCTATA
TTAGCTATTGGTTTATTAGGATTTATTGTATGAGCTCATCATATATTCACAGTTGGAATA
GATGTTGATACACGAGCTTACTTTACTTCAGCTACAATAATTATTGCTGTACCTACTGGA
ATTAAAATTTTCAGATGATTAGCAACTTTACATGGAGCCCAATTATCTTATTCTCCTGCA
ATCTTATGAGCTTTAGGATTTGTATTTTTATTTACTGTAGGAGGATTAACCGGAGTTGTT
TTAGCTAATTCTTCAGTTGATATTATTCTTCATGATACATATTATGTAGTAGCTCATTTT
CATTATGTATTATCAATAGGAGCAGTATTTGCTATTATAGCAGGGTTTATCCACTGATAC
CCTTTATTTACAGGATTAACATTAAATAATAAGTGATTAAAAAGTCAATTTATTATTATA
TTTATTGGAGTAAATTTAACATTTTTCCCTCAACATTTTTTAGGATTAGCTGGTATACCT
CGACGTTATTCAGATTATCCTGATGCTTATACAACATGAAATGTAGTTTCAACTATTGGT
TCATCAATTTCTTTATTAGGAATTTTATTCTTTTTTTATATTATTTGAGAAAGTTTAATC
TCCCAACGACAAGTAATTTACCCAATTCAATTAAATTCATCAATTGAATGATACCAAAAT
ACCCCACCTATGTCAACATGAGCTAACTTAGGTTTACAAGATAGAGCTTCTCCTTTAATA
GAACAATTAATTTTTTTTCATGATCATGCTTTATTAATTTTAGTAATAATTACAGTTTTA
GTAGGTTATTTAATATTTATGTTATTTTTTAATAGATACATTAATCGATTTTTACTTCAT
GGTCAACTTATTGAAATAATTTGAACTATTCTCCCAGCAATTATTTTATTATTCATTGCT
TTTCCTTCTTTACGTCTTTTATATTTACTTGATGAAATTAATGAACCTTCAGTAACTTTA
AAAAGAATTGGACATCAATGATACTGAAGTTATGAGTACTCAGATTTTAATGATATTGAA
TTTGATTCTTATATAGTACCTACAAATGAATTAGAAAATGACGGATTTCGACTTCTTGAT
GTTGATAACCGAATTGTTTTACCAATAAATTCTCAAATTCGAATTTTAGTAACAGCCGCT
GATGTAATTCATTCATGAACAGTCCCAGCTTTAGGGGTTAAGGTAGACGGAACTCCCGGA
CGATTAAATCAAACTAATTTTTTTATGAACCGCCCAGGTCTATTTTATGGACAATGTTCA
GAAATTTGCGGAGCTAATCACAGTTTTATACCTATTGTAATTGAAAGTGTACCTGTAAAT
TATTTTATTAAATGAGAAATCAGTTCAGCACTAAGTCACTTTGTCTATATGGCAAATGTG
AGATGCAGTGTATGGAACATCAATATTCTAGTATGAGAAATTAACGATTTAAGTCCTTCT
TAAATGAGGCCATTTACCCATAGAGGGTGCCAGGCCCGTATAACGTTAATGATTATTAGA
TGGTGTTTCCAAAGAGTCGTGTTGCTTGATAGTGCAGCACTAAGTGGGTGGTAAACTCCA
TCTAAAACTAAATATAACCATGAGACCGATAGTAAACAAGTACCGTGAGGGAAAGTTGAA
AAGAACTCTGAATAGAGAGTTAAATAGTACGTGAAACTGCTTAGAGGTTAAGCCCGATGA
ACCTGAATATCCGTTATGGAAAATTCATCATTAGAATTGTAATA-TTTAAACAATATTAC
AATAATAGTGTGCATTTTTTCCATATAAGGACATTGTAATCTATTAGTATCAAT-TAATT
TATCAAAAAATTTTAGT-CAATTGCTTATTTGAATTAAAATGCTTGCATTTTAACATAAA
ATAAAAGTCATAAATTTGATAAAGTGCTGATAGATT--TATATGAATACAGTGCGTTAAT
TCTTCGGAATTATATAATGGC-ATGATT-ATCATTGATTTTTGTGTTTATTATATGCACT
TGTATGA-TAACAATGCGAA---

D._deflecta
GCCGGTCTGGGCGGCATTGGTCTGGACACGAGTCGGGAGATTGTCAAACTTGGCCCCAGG
AACCTGGTGATCCTTGACAGAATTGAGAATCCCGCGGCAATTGCCGAACTAAAAGCACTC
AATGCCAAGACGACCGTTACATTCTATCCCTATGATGTGACAGTTTCTGTGAATGAGTCC
ACTCAGCTGCTGAAGACGATCTTCGCCAAGTTGAAGACTGTTGATCTCTTGATTAATGGA
GCTGGCATTCTCGATGATCATCAGATTGAACGGACGATTGCCGTCAACTTTACAGGCCTG
GTCAACACCACCACAGCCATTATGGAGTTCTGGGATAAGCGCAAGGGTGGACCAGGTGGT
ATCATTTGCAACATTTGCTCAGTGACTGGCTTTAATGCCATCTACCAGGTGCCTGTCTAC
TCTGCCTCAAAGGCAGCTGTTGTCAGCTTCACCAGTTCCCTGGCGAAATTGGCACCCATA
ACTGGCGTGACTGCGTACTCCATCAATCCGGGTATTACCAAGACCACGCTGGTTCAAAAA
TTCAACTCCTGGCTGGATGTGGAGCCCCGTGTGGCTGAGCTGCTCGATGAGCATCCCACG
CAGACGACCACACAATGTGCCCAGAACTTTGTCAAGGCCATTGAGTTAAATCAAAATGGT
GCCATCTGGAAACTGGACTTGGGCCGTCTGGATCCCGTCAACTGGACCAAGCAGTTTATA
CCAAATTTCTGCAAACAGTTGCTGGGCAAGATCAAGCCCAATGCCATTGCCATTTCACTG
ATCAAGGGCTTCGATAAAGCCGAAGGTGGTGGCATTGATCTGATTTCGCACATTATTACC
CGCCATCTGAAGATACCATGCGCTGTGTTAATGGGTGCTAATCTGGCTAATGAAGTGGCT
GAGGGCAACTTTTGCGAGACGACAATCGGCTGCGCGGACAAAAAATACGGCAAGGTGCTG
CGTGATCTCTTTCAGGCAAATCATTTCCGTGTAGTTGTCGTTGAGGATGCCGATGCCGTT
GAGGTTTGCGGTGCTCTGAAGAACATTGTGGCCTGTGGTGCGGGCTTTGTTGATGGCCTT
AAACTGGGCGACAACACCAAGGCGGCGGTCATTCGACTTGGCCTTATGGAAATGATCCGG
TTCGTCGATGTCTTCTACCCAGGCAGCAAATTGTCCACCTTCTTCGAGAGCTGTGGTGTT
GCGGATCTCATCACGACGTGCTATGGTGGACGCAATCGTCGCGTCTCGGAAGCTTTTGTC
ACCTCTGGCAAATCAATTGAGGAACTGGAAAAGGAGATGCTCAATGGCCAGAAACTGCAG
GGCCCACCCACTGCCGAGGAGGTTAACTACATGTTGAAGAACAAAGGCCTGGAGGACAAA
TTCCCCCTGTTCACCGCCATACACAAAATATTTGGATCATTAGGAATAATTTATGCCATA
CTAGCTATTGGTTTATTAGGATTTATTGTATGAGCTCATCATATATTTACTGTTGGAATA
GACGTTGATACACGAGCTTATTTTACTTCAGCAACAATAATTATTGCTGTACCTACAGGA
ATTAAAATTTTCAGATGACTTGCAACTTTACACGGAGCTCAATTATCTTACTCTCCTGCA
ATTTTATGAGCTTTAGGATTTGTATTTCTATTCACTGTAGGAGGTTTAACAGGAGTAGTT
CTTGCTAATTCATCTGTAGATATTATTTTACATGATACATACTACGTTGTAGCTCATTTT
CATTATGTTTTATCAATAGGGGCAGTATTTGCTATTATAGCAGGTTTTATCCATTGATAC
CCTTTATTCACAGGATTAACTTTAAATAGTAAATGATTAAAAAGTCAATTTATAATTATA
TTTATTGGAGTAAATTTAACATTTTTCCCTCAACATTTTTTAGGATTAGCTGGGATACCT
CGACGATACTCTGATTATCCAGATGCTTACACTACATGAAACGTAATTTCTACAATCGGT
TCTTCAATTTCACTTTTAGGGATTTTATTCTTTTTTTACATTATTTGAGAAAGTTTAGTT
TCACAACGTCAAGTAATTTACCCAATTCAATTAAATTCTTCAATTGAATGATACCAAAAT
ACTCCCCCAATGTCAACATGAGCTAACTTAGGTTTACAAGATAGAGCTTCTCCTTTAATA
GAACAATTAATTTTTTTTCATGACCATGCACTATTAATTTTAGTAATAATTACTGTATTG
GTAGGATATTTAATATTTATATTATTTTTTAATACATACATTAATCGATTTTTATTACAT
GGCCAACTTATTGAAATAATTTGAACTATTTTACCAGCTATTATTTTCTTATTTATTGCT
TTACCTTCTTTACGTCTTTTATACCTTCTTGATGAAATCAACGAACCTTCGGTAACTTTA
AAAAGAATTGGACATCAATGGTATTGAAGTTATGAATATTCAGATTTTAATGATATTGAA
TTTGATTCATATATAATCCCAACAAATGAATTAAGAAATGACGGGTTTCGACTTCTTGAT
GTTGATAACCGAATTATTTTACCAATAAATTCTCAAATTCGGATTTTAGTAACAGCCGCA
GATGTAATTCATTCATGAACTGTACCAGCTTTAGGGGTTAAGGTTGATGGCACTCCTGGA
CGATTAAACCAAACTAATTTTTTCATAAATCGACCAGGTTTATTTTATGGACAATGTTCA
GAAATTTGTGGAGCTAATCATAGTTTTATACCTATTGTAATTGAAAGAGTTCCTGTAAAT
TATTTTATTAAATGAGAAATCAGTTCAGCACTAAGTCACTTTGTCTATATGGCAAATGTG
AGATGCAGTGTATGGAACATCAATATTCTAGTATGAGAAATTAACGATTTAAGTCCTTCT
TAAATGAGGCCATTTACCCATAGAGGGTGCCAGGCCCGTATAACGTTAATGATTACTAGA
TGGTGTTTCCAAAGAGTCGTGTTGCTTGATAGTGCAGCACTAAGTGGGTGGTAAACTCCA
TCTAAAACTAAATATAACCATGAGACCGATAGTAAACAAGTACCGTGAGGGAAAGTTGAA
AAGAACTCTGAATAGAGAGTTAAATAGTACGTGAAACTGCTTAGAGGTTAAGCCCGATGA
ACCTGAATATCCGTTATGGAAAATTCATCATTAGAGTTGTAATA-TTTAAACAATATTAT
AATAATAGTGTGCATTTTTTCCATATAAGGACATTGTAATCTATTAGTATCAA--TAATT
TATCAAAAAATTTAAGA-AAATAGTTTATTTAAATTAAAATGCTTGCATTTTAACATAAA
ATAAATTTCATAAATTTGATAAAGTGCTGATAGATT--TATATGAATACAGTGCGTTAAT
TTTTCGGAATTATATAATGGC-ATGATT-ATCATTGATTTTTATGTTTATTATATGCACT
TGTATGA-TAACAATGCGAAAGA

D._dunni
GCTGCCCTAGGTGGCATTGGTTTGGCAACCAGCAAGGAAATCGTCAAACGTGGTCCCAAG
AACTTTATCGTTTTGGACAGGATTGAGGATCCCAAGGCTATTGCCGAGCTGAAGGCACTG
AATCCCAAGGTGACCGTTACCTTCTATCCCTATGACGTCACTGTGCCCGTGAAGGAGACT
GTGAAACTACTCACTACCATCTTCGCCAAGGTTAAGACGATTGATCTGTTGATCAACGGT
GCCGGCATCCTTGATGATCATCAAATTGAACGCACCATTGCCATCAATTTTACTGGCCTG
GTCAACACCACCACAGCCATAATGGAATTCTGGGATAAGCGCAAGGGTGGACCAGGTGGT
GTTATTGCCAACATCTGCTCTGTGACTGGCTTCAATGCCATCTATCAGGTGCCTGTTTAC
TCTGCCTCCAAGGCAGCGGTTGTCAGCTTCACCAATTCTCTAGCGAGATTGGCGCCCATT
ACTGGCGTCACAGCCTACTCAATCAACCCGGGCATTACGGTGACCCCTCTGACCCACAAA
TTCAACTCTTGGTTGGATGTGGAGCCACGTGTCGCTGAGCTGCTTAATGAGCATCCCACA
CAGACGACGGAAGAGTGTGGCCTGAGTTTTGTGAAGGCCATTGAGGCTAATCAAAATGGT
GCTATTTGGAAGCTGGATTTGGGTAAATTGGAGCCAATCACATGGACTAAGCAGTTTATA
CCAAACTTCTGCAAACAATTGCTGGGCAAGATTAAGCCAAATGCCATTGCCATATCACTG
ATCAAGGGCTTCGATAAAGCTGAAGGTGGCGGCATTGATCTAATTTCGCACATTATTACC
CGCCATTTGAAGATTCCATGCGCTGTGCTCATGGGTGCCAATCTGGCCAATGAGGTGGCC
GAGGGTAACTTCTGCGAGACAACCATCGGCTGCACGGACAAAAAGTACGGCAAGGTGTTG
CGTGATCTCTTCCAGGCGAACCACTTCCGTGTCGTTGTTGTTGACGATGCCGATGCCGTT
GAAGTTTGCGGTGCCCTCAAGAACATTGTCGCCTGTGGTGCGGGCTTTGTCGATGGCCTG
AAGCTGGGTGATAACACCAAGGCGGCTGTCATTCGTCTTGGCCTTATGGAGATGATCCGT
TTCGTTGATGTCTTCTATCCAGGCAGCAAGTTGTCCACCTTCTTTGAGAGTTGTGGTGTT
GCGGATCTCATCACGACGTGCTATGGTGGTCGTAACCGTCGCGTCTCGGAGGCTTTTGTC
ACTTCGGGCAAAACCATTGAGGAGCTCGAGAAGGAAATGCTCAATGGCCAGAAGTTGCAG
GGACCACCCACTGCCGAGGAGGTTAACTATATGTTGAAAAACAAAGGACTGGAGGATAAA
TTCCCACTGTTCACCGCCATACACAAAATTTTCGGATCTTTAGGAATAATTTATGCTATA
CTAGCTATTGGATTACTTGGATTTATTGTTTGAGCTCATCATATATTTACAGTTGGAATA
GACGTTGATACTCGAGCTTATTTCACTTCAGCAACAATAATTATTGCTGTTCCTACAGGA
ATTAAAATTTTCAGATGATTAGCAACTTTACATGGAACTCAATTATCTTATTCCCCAGCT
ATTTTATGAGCTTTAGGATTTGTTTTCTTATTTACTGTAGGAGGATTAACAGGAGTTGTT
CTTGCTAACTCATCTGTAGATATTATTCTTCATGATACATATTATGTAGTAGCTCATTTT
CATTACGTCCTATCAATAGGAGCTGTATTTGCTATTATGGCTGGTTTCGTTCATTGATAC
CCTCTTTTTACTGGATTAACTATAAATAATAAATGATTAAAAAGTCAATTTATTATTATA
TTTATTGGAGTAAATTTAACATTTTTCCCCCAACATTTTTTAGGATTAGCTGGAATACCT
CGACGTTATTCTGACTATCCTGATGCTTACACAACATGAAACGTAATTTCTACAATTGGT
TCAACAATTTCTTTATTAGGAATTTTATTTTTTTTTTATATCATTTGAGAAAGTTTAATT
TCTCAACGGCAAGTAATTTACCCAGTTCAATTAAATTCTTCAATTGAATGATATCAAAAT
ACACCACCAATGTCAACATGAGCTAACTTAGGACTTCAAGATAGAGCTTCTCCTTTAATA
GAACAATTAATTTTTTTTCACGATCATGCTTTATTAATTCTAGTAATAATTACTGTTTTA
GTAGGATATTTAATATTTATATTATTTTTTAATAAATATATTAATCGATTTTTATTACAT
GGTCAACTAATTGAAATAATTTGAACAATTTTACCTGCAATCATTTTATTATTTATTGCC
CTACCTTCTCTTCGTTTATTATACCTTCTTGATGAAATTAATGAACCTTCTGTAACTCTA
AAAAGAATTGGTCATCAATGATATTGAAGTTACGAATATTCAGATTTTAATAATGTAGAA
TTTGATTCTTACATAATTCCTACAAATGAATTAGAAAATGATGGGTTCCGACTTCTTGAT
GTTGATAATCGAATCGTCTTACCAATAAATTCTCAAATTCGAATTTTAGTAACTGCTGCA
GATGTAATTCATTCATGAACAATCCCAGCTTTAGGTGTAAAGGTAGATGGAACTCCTGGA
CGTTTAAATCAAACTAATTTTTTTATAAATCGACCAGGACTATTTTATGGTCAATGTTCA
GAAATTTGTGGAGCTAATCATAGTTTTATACCTATTGTAATTGAAAGTGTCCCTGTAAAT
TATTTTATTAAATGAGAAATCAGTTCAGCACTAAGTCACTTTGTCTATATGGCAAATGTG
AGATGCAGTGTATGGAACATCAATATTCTAGTATGAGAAATTAACGATTTAAGTCCTTCT
TAAATGAGGCCATTTACCCATAGAGGGTGCCAGGCCCGTATAACGTTAATGATTATTAGA
TGGTGTTTCCAAAGAGTCGTGTTGCTTGATAGTGCAGCACTAAGTGGGTGGTAAACTCCA
TCTAAAACTAAATATAACCATGAGACCGATAGTAAACAAGTACCGTGAGGGAAAGTTGAA
AAGAACTCTGAATAGAGAGTTAAATAGTACGTGAAACTGCTTAGAGGTTAAGCCCGATGA
ACCTGAATATCCGTTATGGAAAATTCATCATTAGACTTGTAATA-TTTAAACAATATTAT
AATAATAGTGTGCATTTTTTCCATATAAGGACATTGTAATCTATTAGTTAAAAG-TAATT
TATCAAAAAATTTTAGA-TAAATGTTTATTTAAATTAAAGTGCTTGCATTTTAACATAAA
ATAAATGTCTTTAATTTGATAAAGTGCTGATAGATT--TATATGAATACAGTGCGTTAAT
TTTTCGGAATTATATAATGGC-ATGATT-ATCATTGATTTTTGTGTTTATTATATGCACT
TGTATGATTAACAATGCGAA---

D._falleni
GCCGGTTTGGGTGGCATTGGTATGGACACAAGTCGGGAGATTGTCAAACGTGGTCCCAAG
AACCTGGTGATCCTTGACCGTGTTGAGAATCCCACAGCAATCGCCGAACTGAAAGCAATC
AATGCCAAGGTGACCGTTACTTTTTATCCCTATGACGTCACTGTTCCAGTAACGGAGACC
GCCAAGCTGCTAAAGACAATTTTTGCCAAGCTAAAGACTGTTGACATATTGATCAATGGA
GCTGGCATTCTCGATGATCATCAGATTGAACGCACCATTGCGATCAACTTTACGGGCCTG
GTCAACACCACCACTGCCATTATGGAGTTCTGGGATAAGCGCAAGGGTGGACCAGGTGGT
GTCATATGCAACATTTGCTCTGTGACTGGCTTCAATTCGATCCATCAGGTGCCTGTTTAC
TCCGCATCAAAGGCAGCGGTTGTCAGCTTCACCAGCTCCCTGGCGAAACTGGCACCCATT
ACTGGCGTCACTGCGTACTCCATTAACCCGGGCATTACAGTAACTCCGTTGACCCACAAA
TTCAACTCCTGGCTGGATGTTGAACCACGAGTGGCTGAGTTGCTCAATGAGCATCCCACT
CAGACAACCACTCAATGTGCCCAGAACTTTGTCAAGGCTATTGAGTTAAATCAGAATGGT
GCCATCTGGAAGCTGGATT--------------------------------CAGTTTATA
CCAAATTTCTGCAAGCAATTGCTGGGCAAGATTAAGCCAAACGCCATTGCCATTTCACTG
ATCAAGGGATTCGATAAAGCCGAAGGTGGTGGCATTGATCTTATTTCGCACATTATTACC
CGCCATCTGAAGATACCATGCGCTGTGCTCATGGGTGCTAATCTGGCCAATGAGGTGGCC
GAAGGCAATTTTTGCGAGACGACAATCGGCTGCGTGGACAAAAAGTACGGCAAGGTGCTT
CGTGATCTCTTCCAGGCGAATCATTTCCGCGTCGTGGTCGTTGAGGATGCCGATGCAGTT
GAGGTTTGCGGTGCCCTGAAGAACATTGTCGCCTGTGGAGCGGGCTTCGTTGATGGCCTT
AAGCTGGGCGACAACACCAAGGCGGCGGTCATTCGTCTTGGCCTTATGGAAATGATCCGT
TTCGTCGATGTCTTTTACCCAGGAAGCAAATTGTCCACCTTCTTCGAGAGCTGTGGTGTT
GCAGATCTCATCACGACGTGCTATGGTGGTCGCAATCGTCGCGTTTCGGAAGCTTTTGTC
ACCTCCGGCAAAACAATTGAGGAACTGGAAAAGGAAATGCTCAATGGCCAGAAATTGCAG
GGCCCACCAACTGCCGAGGAGGTTAACTACATGTTGAAGAACAAAGGACTGGAGGATAAA
TTCCCTCTGTTCACTGCCATACACAAAATTTTTGGATCATTAGGAATAATTTACGCAATA
TTAGCAATTGGTTTATTAGGATTTATTGTATGAGCTCATCATATATTCACAGTTGGAATA
GATGTTGATACTCGAGCTTACTTTACTTCAGCTACAATAATTATTGCTGTACCAACAGGA
ATTAAGATTTTCAGATGACTTGCAACTTTACATGGAGCTCAATTATCTTATTCCCCTGCA
ATTTTATGAGCATTAGGATTTGTATTTTTATTTACAGTTGGAGGATTAACAGGAGTTGTT
TTAGCTAATTCTTCAGTTGATATTATTCTTCATGATACATATTATGTAGTAGCTCATTTT
CACTATGTTTTATCTATAGGAGCTGTATTTGCTATTATAGCTGGATTCATCCACTGATAC
CCTTTATTTACAGGTTTAACTTTAAATAATAAATGATTAAAAAGTCAATTTATTATTATG
TTTATTGGAGTAAATTTAACATTTTTCCCTCAACATTTTTTAGGACTAGCTGGAATACCT
CGACGTTATTCAGATTACCCAGATGCTTATACAACATGAAATGTAATTTCAACAATTGGT
TCATCAATTTCTTTACTAGGAATTTTATTCTTTTTTTACATTATCTGAGAAAGTTTAATT
TCTCAACGTCAAGTAATTTACCCAATTCAATTAAATTCATCAATTGAGTGATACCAAAAT
ACACCACCTATGTCAACATGAGCTAATTTAGGTTTACAAGATAGAGCTTCTCCTTTAATA
GAACAATTAATTTTTTTTCATGATCATGCTTTATTAATTTTAGTAATAATTACAGTTTTA
GTAGGGTATTTAATGTTTATATTATTTTTTAATAGATATATTAATCGATTTTTACTTCAC
GGGCAACTTATTGAAATAATTTGAACTATTCTACCAGCAATTATTTTATTATTTATTGCT
TTTCCTTCCCTTCGTCTTTTATATTTACTTGATGAAATTAATGAACCTTCAGTAACTTTA
AAAAGAATTGGACATCAATGATACTGAAGTTATGAATATTCAGATTTTAATGATATTGAA
TTTGATTCTTATATAATTCCAACAAATGAGTTAGAAAATGATGGATTTCGACTTCTTGAT
GTTGATAACCGAATTGTTTTACCTATAAACTCTCAAATTCGAATTTTAGTAACAGCAGCA
GATGTAATTCATTCATGAACAGTACCCGCTTTAGGGGTAAAGGTAGACGGAACTCCAGGA
CGATTAAATCAAACTAATTTTTTTATAAACCGCCCTGGGTTATTTTATGGACAATGTTCA
GAAATTTGTGGAGCTAATCATAGTTTTATACCTATTGTAATTGAAAGAGTACCTGTAAAT
TATTTTATTAAATGAGAAATCAGTTCAGCACTAAGTCACTTTGTCTATACGGCAAATGTG
AGATGCAGTGTATGGAACATCAATATTCTAGTATGAGAAATTAACGATTTAAGTCCTTCT
TAAATGAGGCCATTTACCCATAGAGGGTGCCAGGCCCGTATAACGTTAATGATTACTAGA
TGGTGTTTCCAAAGAGTCGTGTTGCTTGATAGTGCAGCACTAAGTGGGTGGTAAACTCCA
TCTAAAACTAAATATAACCATGAGACCGATAGTAAACAAGTACCGTGAGGGAAAGTTGAA
AAGAACTCTGAATAGAGAGTTAAATAGTACGTGAAACTGCTTAGAGGTTAAGCCCGATGA
ACCTGAATATCCGTTATGGAAAATTCATCATTAGAATTGTAATA-TTTAAACAATATTAT
AATAATAGTGTGCATTTTTTCCATATAAGGACATTGTAATCTATTAGTATCAAT-TAATT
TATCAAAAAATTTTAGT-CAATTGCTTATTTAAATTAAAATGCTTGCATTTTAACATAAA
ATAAAAGTCATAAATTTGATAAAGTGCTGATAGATT--TATATGAATACAGTGCGTTAAT
TTTTCGGAATTATATAATGGC-ATGATT-ATCATTGATTTTTGTGTTTATTATATGCACT
TGTATGATTAACAATGCGAAAGA

D._formosana
GCTGGTCTGGGCGGCATTGGTCTGGACACGAGCAAGGGAATCGTCAAAGCTGGACCCAAG
AATCTGGTGATCTTGGACCGCATTGAGAACCCCGCAGCCATTGCCGAGCTGAAGGCAATC
AATCCCAAGGTGACCGTTACTTTCTATCCCTACGATGTCACTGTTCCGCTGGCGGAGACC
AAGAAGCTGCTCACGACCATCTTCGCCAAGCTGAAGACCGTTGATCTGCTGATCAATGGT
GCAGGCATCCTGAACGATCATCAGATCGAACTCACCATCGCCATAAATTTCACCGGTCTG
GTTAACACCACCACCGCTATCATGGACTTCTGGGATAAGCGTAAGGGCGGCCCAGGTGGC
GCCATTGCCAACATCTGCTCTGTGACTGGATTCAATGCCATTTACCAGGTGCCCGTCTAC
TCAGCCTCCAAGGCGGCTGTTGTCAGCTTTACCAGCTCATTGGCCAAACTGGCGCCCATT
ACTGGAGTGATTGCCTACTCCATCAATCCTGGTATTACCAAGACAACTCTGGTCCACAAA
TTCAACTCTTGGCTCGATGTGGAGCCCCGCGTTGCCGAGCTGCTGGATGAGCATCCCACT
CAGACGACAACTCAATGTGCCCAGAAGTTCGTCAAGGCGATTGAAGCCAACCAGAATGGT
GCCATCTGGAAACTGGATTTGGGTCGTCTGGATGCCGTCAACTGGACCAAGCAGTTTATA
CCAAATTTCTGCAAACAATTGCTGGGCAAGATCAAGCCAAACGCCATTGCCATATCGCTG
ATCAAGGGCTTTGACAAAGCCGAAGGCGGCGGCATTGATCTAATTTCGCACATTATCACC
CGCCATTTGAAGATACCATGCGCTGTGCTCATGGGAGCCAATCTGGCCAATGAGGTGGCC
GAAGGCAACTTCTGCGAGACGACTATCGGCTGCACGGACAAAAAGTATGGCAAGGTGCTG
CGTGATCTCTTCCAGGCAAATCACTTCCGCGTCGTGGTTGTCGAGGATTCCGATGCCGTT
GAGGTTTGCGGTGCCCTCAAGAACATTGTTGCCTGTGGTGCAGGCTTCGTTGATGGCCTG
AAGCTAGGTGACAACACCAAGGCAGCCGTCATTCGACTCGGCCTTATGGAAATGATTCGT
TTCGTCGAAGTCTTCTACCCTGGCAGCAAATTGTCTACCTTCTTCGAGAGCTGCGGTGTT
GCGGATCTTATCACAACGTGCTATGGTGGCCGCAATCGTCGCGTCTCTGAGGCTTTTGTT
ACATCTGGCAAAACAATTGAGGAGCTGGAGAAGGAGATGCTCAATGGCCAAAAATTGCAG
GGTCCTCCCACTGCCGAGGAAGTTAACTACATGTTGAAGAACAAAGGCTTGGAGGATAAA
TTCCCTCTGTTCACCGCCATACACAAAATTTTTGGGTCTTTAGGAATAATTTATGCAATA
CTTGCTATTGGATTATTAGGATTTATTGTTTGAGCTCACCATATATTTACAGTTGGAATA
GATGTTGATACACGAGCTTATTTTACTTCAGCAACTATAATTATTGCTGTACCAACAGGA
ATTAAAATTTTCAGTTGATTAGCAACTTTACATGGAGCCCAACTTTCATACTCACCAGCT
ATTTTATGAGCTTTAGGATTTGTATTTTTATTTACTGTGGGAGGATTAACTGGGGTTGTT
TTAGCTAATTCATCTGTAGATATTATTCTTCATGATACTTATTACGTAGTAGCCCACTTT
CATTATGTATTATCAATAGGAGCTGTATTTGCTATTATAGCGGGTTTCATCCATTGATAC
CCTTTATTCACAGGATTAACATTAAATAATAAATGATTAAAAAGTCAATTTATCATTATA
TTTATTGGGGTAAACTTAACTTTTTTCCCTCAACATTTTTTAGGATTAGCTGGAATACCT
CGACGTTATTCTGATTACCCTGACGCTTACACTTCTTGAAATGTAATTTCTACAATTGGT
TCTTCAATTTCTCTTTTAGGAATTTTATTTTTCTTTTATATTATTTGAGAAAGTTTAGTG
TCTCAACGGCAAGTAATTTATCCAATTCAATTAAATTCTTCTATTGAATGATATCAAAAT
ACCCCTCCAATGTCAACATGAGCTAATTTAGGTTTACAAGATAGAGCTTCTCCTTTAATA
GAACAATTAATTTTTTTCCACGATCATGCATTATTAATTTTAGTAATAATTACTGTATTA
GTGGGGTACTTAATATTTATATTATTTTTCAATAGTTATATTAATCGATTTTTATTACAT
GGACAATTAATTGAAATAATTTGAACTATTCTCCCCGCAATTATTCTTGTATTTATTGCT
TTCCCTTCTCTACGTTTATTATACCTACTTGATGAAATTAATGAACCTTCTGTAACTTTA
AAAAGAATTGGACATCAATGATATTGAAGTTATGAATACTCTGATTTTAATGACATTGAA
TTTGATTCTTACATAATTCCTACAAATGAATTAGAAACAGATGGATTTCGACTTTTAGAT
GTTGATAATCGAATTGTTCTCCCAATAAATTCACAAATTCGAATTTTAGTAACTGCTGCT
GATGTAATTCATTCATGAACAATTCCAGCCTTAGGTGTTAAGGTAGATGGAACTCCGGGA
CGATTAAATCAAACTAATTTTTTTATAAACCGACCAGGATTATTTTATGGACAATGTTCA
GAAATTTGTGGAGCTAATCATAGTTTTATACCTATTGTAATTGAAAGTGTTCCAGTAAAT
TATTTTATTAACTGAGAAATCAGTTCAGCACTAAGTCACTTTGTCTATATGGCAAATGTG
AGATGCAGTGTATGGAACGTCAATATTCTAGTATGAGAAATTAACGATTTAAGTCCTTCT
TAAATGAGGCCATTTACCCATAGAGGGTGCCAGGCCCGTATAACGTTAATGATTATTAGA
TGATGTTTCCAAAGAGTCGTGTTGCTTGATAGTGCAGCACTAAGTGGGTGGTAAACTCCA
TCTAAAACTAAATATAACCATGAGACCGATAGTAAACAAGTACCGTGAGGGAAAGTTGAA
AAGAACTCTGAATAGAGAGTTAAATAGTACGTGAAACTGCTTAGAGGTTAAGCCCGATGA
ACCTGAATATCCGTTATGGAAAATTCATCATTAGAATTGTAATA-TTTAATCAATATTAT
AACGATAGTGTGCATTTTTTCCATATAAGGACATTGTAATCTATTAGCATGTATGGAATT
TATCAAACAATTTTGA--TAAGAGTTTATTTAAATTAAAGTGCTTGCATTTTAACACAAA
ATAAATTTCAAAAATTTGATAAAGTGCTGATAGATT--TATATGAGTACAGTGCGTTAAT
TTTTCGGAATTATATAATGGC-ATGATT-ATCATTGATTTTTGTGTTTATTATAAGCACT
TGTATGATTAACAATGCGAAAGA

D._funebris
GCCGCTCTGGGTGGCATTGGTCTGGACACGAGCCGGGAGATAGTCAAACAGGGCCCTAAG
AACTTCGTGGTCCTTGACAGAATTGATAATCCTAAAGCAATTGCCGAGCTGAAGGCACTC
AATCCCAAGGTGACCGTTACTTTCTATCCCTATGACGTCACTGTTCCGCTGGCTGAAACC
ACCAAACTGTTAAAGACCATCTTCGCCAAGCTGAAGACAATTGATCTGTTGATCAATGGC
GCTGGCATTCTCGATGATCATCAGATTGAACGCACTATTGCGATCAATTTCACGGGCCTG
GTTAATACCACCACAGCCATTATGGAGTTCTGGGATAAGCGCAAGGGTGGACCAGGCGGT
ATCATTGCTAACATTTGCTCTGTGACTGGCTTCAATGCCATCTATCAGGTGCCTGTATAC
TCCGCCTCAAAGGCAGCGGTTGTCAGCTTTACTAGCTCCCTAGCGAAACTGACGCCCATT
ACTGGAGTCACTGCCTACTCCATCAACCCAGGTATTACCAAGACACCGCTGACCCACCAT
TTCAACTCCTGGTTGGACGTTGAGCCACGTGTGGCTGAGCTGCTTGATGAGCATCCCACG
CAGACAACCACACAATGCGCCCAGAACTTTGTCAAGGCTATTGAGGCCAATCAAAATGGT
GCCATCTGGAAGCTGGACGTGGGCCGACTGGACCCCATCAACTGGACAAAGCAGTTTATA
CCAAACTTCTGCAAACAATTGCTGGGCAAAATTAAGCCAAATGCCATTGCCATATCCCTT
ATCAAGGGCTTTGATAAAGCCGAAGGCGGCGGCATTGATCTTATTTCGCACATCATTACC
CGCCATTTGAAGATACCATGCGCTGTGCTTATGGGTGCTAATCTGGCCAATGAAGTGGCC
GAAGGCAACTTTTGTGAGACGACAATCGGCTGCACAGACAAAAAATACGGCAAGGTACTG
CGTGATCTCTTCCAGGCAAATCATTTCCGTGTCGTAGTCGTTGGAGATGCCGACGCAGTT
GAGGTTTGCGGTGCCCTGAAGAACATTGTTGCCTGTGGTGCAGGCTTCGTTGATGGCCTT
AAGTTGGGCGACAATACTAAAGCGGCTGTCATTCGACTCGGCCTTATGGAAATGATTCGT
TTCGTTGATGTCTTCTACCCAGGCAGCAAGTTGTCCACGTTCTTTGAGAGCTGTGGTGTT
GCGGATCTCATCACAACGTGCTATGGTGGCCGCAACCGTCGCGTTTCGGAAGCTTTTGTC
ACCTCTGGCAAAACAATTGAGGAACTGGAAAAGGAAATGCTCAATGGCCAGAAATTGCAA
GGCCCGCCCACTGCCGAGGAGGTTAACTATATGTTGAAAAACAAAGGCTTGGAGGATAAA
TTCCCTCTGTTCACTGCCATACACAAAATTTTTGGTTCTCTAGGAATAATTTATGCAATA
CTAGCTATTGGTTTATTAGGATTTATTGTTTGAGCCCATCATATATTTACAGTTGGTATA
GATGTTGATACACGAGCTTATTTTACTTCTGCTACTATAATTATTGCTGTTCCAACAGGA
ATTAAAATTTTTAGTTGACTTGCAACACTCCATGGTGCTCAATTATCTTACTCCCCAGCT
ATTCTATGAGCTTTAGGTTTTGTTTTTTTATTCACAGTAGGGGGTTTAACAGGAGTTGTT
CTTGCCAACTCATCAGTTGATATTATTCTTCATGACACATACTATGTTGTAGCTCATTTT
CACTATGTTTTATCAATAGGAGCAGTATTCGCTATTATGGCAGGATTCATCCACTGATAC
CCATTATTTACTGGATTAACTTTAAATAATAAATGATTAAAAAGTCAATTCATTATTATA
TTTATTGGAGTAAACCTAACATTTTTCCCTCAACATTTTTTAGGGCTCGCTGGGATACCC
CGACGATACTCAGATTATCCAGATGCTTACACAACATGAAATGTTGTCTCTACAATTGGG
TCATCAATTTCATTGTTAGGAATTTTATTCTTTTTTTATATTATTTGAGAAAGTTTAATT
TCCCAACGACAAGTAATTTACCCAACTCAATTAAATTCTTCAATTGAATGATACCAAAAT
ACACCTCCTATGTCAACGTGAGCTAACCTAGGCCTTCAAGATAGAGCCTCTCCTTTAATA
GAACAATTAATTTTTTTTCATGATCACGCTTTATTAATTTTAGTAATAATTACTGTATTA
GTCGGATACCTTATATTTATGTTATTTTATAATAACTATATTAATCGATTTTTATTACAT
GGTCAATTAATTGAAATAATTTGAACAATTTTACCTGCAATTATTTTATTATTTATTGCT
CTCCCTTCTCTTCGTCTTTTATACCTTTTAGATGAAATTAATGAGCCTTCAGTTACTCTA
AAAAGAATTGGCCACCAATGATATTGAAGTTATGAATACTCTGATTTCAATAACATTGAA
TTTGATTCATATATAGTACCAACAAATGAGTTAGAAACTGATGGCTTCCGTCTTCTAGAT
GTTGATAACCGAATTGTTTTACCTATAAATTCTCAAATTCGAATTTTAGTAACAGCAGCA
GATGTAATTCACTCATGAACAATCCCAGCTTTAGGTGTAAAAGTTGATGGAACCCCTGGT
CGTTTAAATCAAACTAATTTTTTTATCAACCGACCTGGATTATTTTATGGGCAATGTTCA
GAGATTTGTGGAGCTAACCATAGATTTATACCTATCGTAATTGAAAGTGTCCCTGTTAAT
TATTTTATTAAATGAGAAATCAGTTCAGCACTAAGTCACTTTGTCTATATGGCAAATGTG
AGATGCAGTGTATGGAACATCAATATTCTAGTATGAGAAATTAACGATTTAAGTCCTTCT
TAAATGAGGCCATTTACCCATAGAGGGTGCCAGGCCCGTATAACGTTAATGATTACTAGA
TGGTGTTTCCAAAGAGTCGTGTTGCTTGATAGTGCAGCACTAAGTGGGTGGTAAACTCCA
TCTAAAACTAAATATAACCATGAGACCGATAGTAAACAAGTACCGTGAGGGAAAGTTGAA
AAGAACTCTGAATAGAGAGTTAAATAGTACGTGAAACTGCTTAGAGGTTAAGCCCGATGA
ACCTGAATATCCGTTATGGAAAATTCATCATTAGAATTGTAATA-TATAATCTATATTAT
AATAATAGTGTGCATTTTTTCCATATAAGGACATTGTAATCTATTAGTATCAAT-AAATT
TATCAAAAAATTGTAGA-TAATTGCTTATTTGAATTAGAATGCTTGCATTTTAACATAAA
ATAAATGTCATAAATTTGATAAAGTGCTGATAGATT--TATATGAGTACAGTGCGTTAAT
TTCTCGGAATTATATAATGGC-ATAATT-ATCATTGATTTTTGTGTTTATTATAAGCATT
TGTATGATTAACAATGCGAAAGA

D._ornatifrons
GCCGCTTTGGGTGGCATTGGTTTTGCCACCAGCAAGGAAATTGTCAAACGTGGTCCCAAG
AACTTTGTGGTGCTTGACAGAATTGAGAACCCCAAGGCAATTGCCGAGCTGAAGGCAATT
AACCCCAAGGTGACCGTTACTTTCTATCCCTATGACGTCACTGTGCCAGTGAAGGAAACT
GTGAAGCTGCTGACCACAATCTTCGACAAGCTAAAGACAGTTGATCTGCTGATCAATGGC
GCTGGAATTCTCGATGATCATCAGATCGAACGCACTATTGCCATCAATTTCACGGGCCTG
GTTAACACCACCACTGCCATTATGGAGTTCTGGGATAAACGCAAGGGAGGACCCGGTGGT
GTCATTGCCAACATTTGCTCGGTGACTGGCTTCAATGCCATCTACCAGGTGCCAGTCTAC
TCTGCCTCAAAGGCTGCAGTTGTCAGCTTCACCAACTCTCTCTCGAAATTGGCGCACATT
ACTGGCGTTACGGCGTACTCCATCAATCCGGGCATTACTGTTACCCCGCTGACCCACAAA
TTCAACTCCTGGTTGGATGTGGAGCCACGTGTTGCTGAGCTGCTCAATGAGCATCCCACC
CAGACAACCGAAGAGTGCGGTCTGAGCTTTGTTAAGGCTATTGAGGCTAATCAGAATGGT
GCTATCTGGAAGCTGGACTTGGGTCGTTTGGACCCCGTTACTG--------CAGTTTATA
CCAAATTTCTGCAAACAATTGCTGGGCAAGATCAAGCCAAATGCCATTGCCATATCACTG
ATCAAGGGCTTCGATAAGGCCGAAGGCGGCGGCATTGATCTAATTTCCCACATTATAACC
CGCCATTTGAAGATTCCATGTGCTGTGTTGATGGGTGCCAATTTGGCCAATGAGGTGGCC
GAGGGCAACTTCTGTGAGACAACCATTGGCTGCACGGACAAAAAGTACGGCAAGGTGCTG
CGTGATCTCTTCCAGGCAAATCATTTCCGTGTCGTGGTTGTGGATGATGCCGATGCCGTT
GAGGTTTGTGGTGCTCTCAAGAACATTGTTGCCTGTGGAGCGGGCTTTGTGGATGGTCTG
AAGCTGGGCGACAATACCAGGGCGGGAGTCATTCGTCTCGGCCTCATGGAAATGATTCGT
TTCGTCGATGTCTTCTATCCCGGCAGCAAGTTGTCCACCTTCTTTGAGAGCTGCGGTGTG
GCGGATCTCATCACGACGTGTTACGGTGGTCGCAATCGTCGCGTCTCGGAGGCTTTTGTC
ACCTCTGGCAAAACAATTGAGGAGCTCGAAAAGGAGATGCTTAATGGCCAGAAATTGCAG
GGACCACCCACAGCCGAGGAGGTTAACTATATGTTGAAAAACAAGGGCTTGGAGGATAAA
TTCCCATTGTTCACCGCCATCCACAAAATTTTCGGATCTTTAGGAATAATTTATGCTATA
TTAGCTATTGGATTATTAGGATTCATTGTTTGAGCTCATCATATATTTACAGTTGGAATA
GATGTAGACACACGAGCTTACTTTACATCTGCCACAATAATTATTGCTGTTCCTACAGGA
ATTAAAATTTTTAGTTGACTTGCAACTCTTCATGGAGCTCAACTTTCTTATTCACCAGCA
ATTTTATGAGCTTTAGGATTTGTATTTTTATTCACAGTAGGAGGTTTAACAGGAGTAGTT
CTTGCTAATTCTTCTGTTGATATTATTCTTCATGATACTTATTATGTTGTAGCTCATTTC
CATTATGTATTATCAATAGGAGCTGTATTCGCTATTATAGCAGGTTTCATTCATTGATAC
CCCTTATTTACAGGTTTAACTTTAAATAATAAATGATTAAAAAGTCAATTTATTATTATA
TTTATTGGAGTAAATTTAACATTTTTCCCTCAACATTTTCTTGGATTAGCAGGAATACCT
CGACGTTACTCGGATTATCCTGATGCTTATACAGCTTGAAATGTAATTTCAACAATTGGT
TCTTCTATTTCTTTATTAGGAATTTTATTCTTTTTTTATATTATTTGAGAAAGATTAGTT
TCACAACGACAAGTAATTTATCCAGTTCAATTAAATTCTTCTATTGAATGATACCAAAAT
ACTCCTCCTATGTCAACATGAGCTAATTTAGGTTTACAAGATAGAGCTTCTCCTTTAATA
GAACAATTAATTTTTTTTCATGATCATGCCTTATTAATTTTAGTTATAATCACTGTTCTT
GTAGGATATTTAATATTTATATTATTTTTTAATAATTATATTAATCGATTTTTATTACAT
GGACAATTAATTGAAATAATTTGAACAATTTTACCAGCAATTATTCTTTTATTTATTGCT
CTCCCATCTCTTCGTCTATTATATTTACTAGATGAAATTAATGAACCTTCTGTAACCTTA
AAAAGAATTGGTCATCAATGATATTGAAGTTATGAATATTCTGATTTTAATAATGTAGAA
TTTGATTCATATATAGTACCAACAAATGAATTAGAAAATGATGGATTTCGACTTCTTGAT
GTAGATAATCGAATTGTATTACCTATAAATTCCCAAATTCGAATTTTAGTGACTGCAGCT
GATGTAATTCACTCATGAACAATTCCTGCTTTAGGAGTAAAAGTTGATGGAACTCCTGGT
CGTCTTAATCAAACTAACTTTTTTATAAATCGACCAGGTTTATTTTATGGACAATGTTCC
GAAATTTGTGGAGCTAACCATAGTTTTATACCAATTGTAATTGAAAGTGTTCCTGTAAAT
TATTTTATTAAATGAGAAATCAGTTCAGCACTAAGTCACTTTGTCTATATGGCAAATGTG
AGATGCAGTGTATGGAATATCAATATTCTAGTATGAGAAATTAACGATTTAAGTCCTTCT
TAAATGAGGCCATTTACCCATAGAGGGTGCCAGGCCCGTATAACGTTAATGATTATTAGA
TGATGTTTCCAAAGAGTCGTGTTGCTTGATAGTGCAGCACTAAGTGGGTGGTAAACTCCA
TCTAAAACTAAATATAACCATGAGACCGATAGTAAACAAGTACCGTGAGGGAAAGTTGAA
AAGAACTCTGAATAGAGAGTTAAATAGTACGTGAAACTGCTTAGAGGTTAAGCCCGATGA
ACCTGAATATCCGTTATGGAAAATTCATCATTAGAATTGTAATA-TTTAATCAATATTAT
AATAATAGTGTGCATTTTTTCCATATAAGGACATTGTAATCTATTAGTTAAAAT-TAATT
TATCAAAAAATTGTAGA-TAAGTGCTTATTTAAATTAAAATGCTTGCGTTTTAACATAAA
ATAAATTTCATAAATTTGATAAAGTGCTGATAGATT--TATATGAGTACAGTGCGTTAAT
TTTTCGGAATTATATAATGGC-ATAATT-ATCATTGATTTTTGTGTTTATTATATGCACT
TGTATGATTAACAATGCGAAAGA

D._guttifera
GCCGGTCTGGGCGGCATTGGTCTGGACACGAGTCGCGAGATTGTCAAACATGGCCCCAAG
AACCTGGTAATCCTGGACAGAATTGAGAATCCCGCGGCAATTGCCGAACTAAAGGCTCTC
AATGCCAAGACGACCATTACATTCTATCCCTATGATGTGACAGTTTCCTTGAACGAATCC
ACTCAGCTATTGAAGACAATCTTCGCCAAGTTGAAGACCGTGGATCTGTTAATCAATGGA
GCTGGCATTCTCGATGATCATCAGATTGAACGCACGATTGCGGTCAACTTCACGGGCCTG
GTTAACACCACCACGGCCATCATGGAGTTCTGGGATAAGCGCAAGGGCGGTCCGGGTGGT
ATCATCTGCAACATTTGCTCTGTGACTGGCTTCAATGCCATCTACCAGGTGCCTGTTTAC
TCCGCCTCAAAGGCAGCTGTTGTCAACTTCACCAGTTCCCTGGCGAAATTGGCACCCATT
ACTGGTGTGACTGCCTACTCCATCAACCCGGGTATTACCAAGACCACGCTGGTCCACAAA
TTCAACTCCTGGCTGGACGTAGAGCCCCGTGTGGCTGAGCTGCTCTTGGAGCATCCCACA
CAGACGACCACACAGTGTGCCCAGAACTTTGTCAAGGCCATTGAGGCAAATCAAAATGGT
GCCATCTGGAAACTGGACTTGGGCCGTCTGGAAGCCGTCAACTGGACCAAGCAGTTTATA
CCAAATTTCTGCAAACAATTGCTGGGCAAGATCAAGCCCAATGCCATTGCCATTTCACTG
ATCAAGGGCTT?GATAAGGCCGAAGGTGGTGGCATTGATCTAATTTCGCACATTATTACC
CGCCATCTGAAGATACCATGCGCTGTGTTAATGGGTGCCAATCTGGCCAATGAAGTGGCC
GAGGGCAACTTTTGCGAGACGACAATCGGCTGCACGGATAAAAAGTACGGCAAAGTGCTC
CGTGATCTCTTCCAGGCAAATCATTTCCGTGTCGTTGTCGTGGAGGATGCCGATGCCGTT
GAGGTTTGCGGTGCTTTGAAGAACATTGTCGCCTGTGGTGCGGGCTTTGTTGACGGCCTG
AAGCTGGGCGACAACACCAAGGCGGCGGTCATTCGACTTGGCTTAATGGAAATGATCCGA
TTCGTCGATGTCTTCTATCCAGGCAGCAAATTGTCCACCTTCTTTGAGAGCTGCGGTGTT
GCGGATCTCATCACGACGTGCTATGGTGGACGCAATCGTCGCGTCTCGGAAGCTTTTGTC
ACCTCTGGCAAAACAATTGAGGAACTGGAAAAGGAAATGCTCAACGGCCAGAAACTGCAG
GGCCCACCCACTGCCGAGGAGGTTAACTACATGTTGAAGAACAAAGGCCTGGAGGACAAA
TTCCCCCTGTTCACCGCCATACACAAAATATTTGGGTCTCTAGGAATAATTTATGCTATA
TTAGCTATTGGTTTATTAGGATTTATTGTATGAGCCCATCATATATTTACAGTAGGAATA
GATGTAGATACACGAGCTTATTTTACTTCCGCTACAATAATTATTGCTGTTCCAACAGGA
ATTAAAATTTTTAGATGGTTAGCAACTCTTCATGGAGCTCAATTATCTTATTCTCCTGCA
ATTTTATGAGCTTTAGGATTTGTATTTTTATTTACTGTAGGAGGACTAACAGGAGTAGTT
CTTGCTAATTCATCTGTAGATATTATTCTTCATGATACATACTATGTGGTAGCTCATTTT
CATTATGTATTATCAATAGGAGCAGTATTTGCTATTATAGCAGGATTTATTCATTGATAC
CCTTTATTTACTGGGTTAACTATAAATAATAAATGACTAAAAAGTCAATTTATTATTATA
TTTATTGGAGTAAATTTAACATTCTTCCCTCAACATTTTTTAGGATTAGCTGGAATACCT
CGACGATATTCTGATTATCCAGATGCTTATACAACATGAAATGTAATTTCAACAATCGGT
TCTACTATCTCATTATTAGGAATTTTATTCTTTTTTTACATTATTTGAGAAAGTTTAGTA
TCACAACGTCAAGTAATTTATCCAACTCAATTAAATTCTTCAATTGAATGATACCAAAAT
ACACCCCCAATGTCAACATGAGCTAATTTAGGTTTACAAGATAGAGCTTCTCCTTTAATA
GAACAATTAATCTTTTTTCATGATCACGCTTTATTAATTTTAGTAATAATTACTGTATTA
GTAGGATATTTAATATTTATATTATTTTTTAATACTTATATTAATCGATTTTTATTACAC
GGACAACTTATTGAAATAATTTGAACTATTCTTCCAGCTATTATTTTACTATTTATTGCT
TTACCTTCTTTACGACTTTTATACCTTCTTGATGAAATCAATGAACCTTCAATAACTTTA
AAAAGAATTGGACACCAATGATATTGAAGCTATGAATATTCAGATTTTAATGATATTGAA
TTTGATTCTTACATAATTCCAACAAATGAATTAAGAAATGACGGATTTCGACTTCTTGAC
GTAGATAACCGAATTATTTTACCTATAAATTCTCAAATTCGAATTTTAGTAACAGCCGCA
GATGTAATTCATTCATGAACTATTCCTGCTTTAGGGGTAAAGGTTGATGGTACTCCAGGA
CGTTTAAACCAAACTAATTTTTTCATAAATCGACCAGGTTTATTTTACGGTCAATGTTCA
GAAATTTGTGGGGCTAATCATAGTTTTATACCTATTGTAATTGAAAGAGTTCCTGTAAAT
TATTTTATTAAATGAGAAATCAGTTCAGCACTAAGTCACTTTGTCTATATGGCAAATGTG
AGATGCAGTGTATGGAACATCAATATTCTAGTATGAGAAATTAACGATTTAAGTCCTTCT
TAAATGAGGCCATTTACCCATAGAGGGTGCCAGGCCCGTATAACGTTAATGATTACTAGA
TGGTGTTTCCAAAGAGTCGTGTTGCTTGATAGTGCAGCACTAAGTGGGTGGTAAACTCCA
TCTAAAACTAAATATAACCATGAGACCGATAGTAAACAAGTACCGTGAGGGAAAGTTGAA
AAGAACTCTGAATAGAGAGTTAAATAGTACGTGAAACTGCTTAGAGGTTAAGCCCGATGA
ACCTGAATATCCGTTATGGAAAATTCATCATTAGAGTTGTAATA-TTTAAACAATATTAT
AATAATAGTGTGCATTTTTTCCATATAAGGACATTGTAATCTATTAGTATCAA--AAATT
TATCAAAAAATTTAAGACCAAAAGCTTATTTAAATTAAAATGCTTGCATTTTAACATAAA
ATAAATATCATAAATTTGATAAAGTGCTGATAGATT--TATATGAATACAGTGCGTTAAT
TTTTCGGAATTATATAATGGC-ATGATT-ATCATTGATTTTTATGTTTATTATATGCACT
TGTATGA-TAACAATGCGAA---

D._histrio
GCCGGCCTGGGAGGCATTGGCCTGGACACGTGCCGGGAGATTGTCAAGCGTGGCCCCAAG
AACCTTGTGATCCTGGACAGAATTGAGAACCCCACAGCAATTGCCGAGCTGAAGGCTATC
AATGCCAAGGTGGTCGTTACATTCTATCCCTATGACGTCACTGTACCGATAACAGAAACC
ACCAAGGTGCTGACAACAATCTTCGCCAAGCTGAAGACTGTGGATCTGTTGGTAAATGGC
GCTGGCATTCTCGATGATCATCAGATTGATCGCACGATTGCCATCAACTTTACGGGCCTG
GTTAACACGACCACCGCCATTATGGCTTTCTGGGATAAGCGCAAGGGAGGACCAGGTGGT
ACCATTTGCAACATTTGCTCTGTGACGGGCTTCAATGCGATCTACCAGGTGCCTGTTTAC
TCCGCCTCAAAGGCGGCAGTTGTCAGCTTCACCAGCTCCCTGGCGAAATTGGCACACATT
ACTGGTGTCACCGCCTACTCCGTCAACCCGGGAATTACCAAGACCACGCTGACGCACAGT
TTCAACTCCTGGCTGGATGTGGAGCCACGTGTTGCCCAGCTGCTCGACGAGCATCCCACA
CAGACCACCATACAGTGCGCTCAGAGCTTTGTCAAGGCTATTGAGGCCAATCAAAATGGT
GCCATCTGGAAGCTCGACTTGGGACGACTGGACCCCGTCACCTGGACAAAGCAGTTTATA
CCAAATTTCTGCAAACAATTGCTGGGCAAGATCAAGCCAAATGCCACTGCCATATCACTG
ATCAAGGGCTTCGATAAAGCCGAAGGCGGTGGCATTGATCTAATTTCGCACATTATAACC
CGCCACCTGAAGATACCATGCGCTGTACTCATGGGTGCTAATCTGGCCAATGAGGTGGCA
GAAGGCAACTTTTGTGAGACAACAATCGGCTGCACGGAGAAAAAATACGGCAAGGTGCTG
CGTGATCTCTTCCAGGCAAACCATTTCCGCGTCGTGGTCGTCGAGGATGCCGATGCCGTT
GAGGTCTGCGGTGCTTTGAAGAACATTGTCGCCTGTGGTGCGGGCTTCGTTGATGGCCTT
AAGCTGGGCGACAATACCAAGGCGGCGGTCATTCGACTCGGCCTTATGGAAATGATCCGT
TTCGTCGATGTCTTCTACCCAGGCAACAAATTGTCCACCTTCTTCGAGAGCTGTGGTGTT
GCGGATCTCATCACGACGTGCTATGGTGGACGCAATCGTCGCGTTTCGGAAGCTTTTGTC
AGCTCTGGCAAAACAATTGAGGAACTGGAAAAGGAAATGCTCAATGGCCAGAAATTGCAG
GGCCCGCCCACTGCCGAGGAGGTTAACTATATGTTGAAAAACAAAGGCTTGGAGGATAAA
TTCCCTCTGTTCACCGCCATACATAAAATTTTTGGTTCTCTAGGAATAATCTATGCTATA
CTAGCTATTGGTTTATTAGGATTTATTGTATGAGCTCATCATATATTTACTGTAGGAATA
GACGTTGATACACGAGCTTACTTTACTTCAGCTACTATAATTATTGCCGTTCCAACTGGA
ATTAAAATTTTTAGTTGACTTGCAACTTTACATGGAACTCAATTATCTTACTCCCCCGCA
ATTTTATGAGCTTTAGGATTTGTATTTTTATTTACAGTTGGAGGATTAACAGGAGTTGTT
CTTGCTAATTCTTCTGTTGATATTATTCTTCATGATACATATTATGTAGTTGCACATTTC
CACTATGTTTTATCAATAGGAGCTGTCTTTGCTATTATAGCAGGATTCATTCATTGATTC
CCTTTATTTACTGGATTAACTTTAAATAATAAATGATTAAAAAGTCAATTTATTATTATA
TTTATTGGTGTAAATTTAACATTTTTTCCACAACATTTTCTTGGGCTTGCTGGTATACCT
CGACGTTACTCAGATTACCCTGATGCTTACACAACATGAAATGTAATTTCAACAATTGGA
TCTTCTATTTCTCTACTTGGAATTTTATTCTTTTTTTATATTATTTGAGAAAGTTTAGTT
TCACAACGACAGGTTATTTATCCAATTCAATTAAATTCTTCAATTGAATGATATCAAAAT
ACACCCCCTATGTCAACATGAGCTAATTTAGGTTTACAAGATAGAGCTTCTCCTTTAATA
GAACAATTAATTTTTTTTCACGATCATGCTTTATTAATTTTAGTAATAATTACTGTATTA
GTCGGGTACTTAATATTTATATTATTTTTTAATAGATATATTAACCGATTTCTTTTACAT
GGGCAATTAATTGAAATAATTTGAACAATCTTACCTGCAATTATTTTATTATTTATTGCT
CTTCCTTCTTTACGTCTTTTATACCTTCTTGATGAAATTAATGAACCTTCAGTGACTTTA
AAAAGAATTGGTCATCAATGATATTGAAGTTATGAATATTCTGATTTTAATGATATTGAA
TTTGATTCATATATAGTACCAACAAATGAATTAGAAAATGATGGATTTCGACTACTTGAT
GTAGACAATCGAATTATTTTACCAATAAATTCACAAATTCGAATTTTAGTAACTGCTGCA
GATGTAATCCACTCTTGAACAATCCCAGCTTTAGGTGTAAAGGTTGATGGAACACCAGGA
CGATTAAACCAAACTAATTTTTTTATAAACCGACCTGGTCTATTCTATGGCCAATGTTCA
GAAATTTGTGGAGCTAATCATAGTTTTATACCAATTGTAATTGAAAGTGTCCCTGTAAAT
TATTTTATTAAATGAGAAATCAGTTCAGCACTAAGTCACTTTGTCTATATGGCAAATGTG
AGATGCAGTGTATGGAACATCAATATTCTAGTATGAGAAATTAACGATTTAAGTCCTTCT
TAAATGAGGCCATTTACCCATAGAGGGTGCCAGGCCCGTATAACGTTAATGATTATTAGA
TGGTGTTTCCAAAGAGTCGTGTTGCTTGATAGTGCAGCACTAAGTGGGTGGTAAACTCCA
TCTAAAACTAAATATAACCATGAGACCGATAGTAAACAAGTACCGTGAGGGAAAGTTGAA
AAGAACTCTGAATAGAGAGTTAAATAGTACGTGAAACTGCTTAGAGGTTAAGCCCGATGA
ACCTGAATATCCGTTATGGAAAATTCATCATTAGAATTGTAATA-TTTAAGCAATATTAT
AATAATAGTGTGCATTTTTTCCATATAAGGACATTGTAATCTATTAGTATCAAC-TAATT
TATCAAAAAATTTTGGA-TAATTGCTTATTTAAATTAGAATGCTTGCATTTTAACATAAA
ATAAATGTCATAAATTTGATAAAGTGCTGATAGATT--TATATGAGTACAGTGCGTTAAT
TCTTCGGAATTATATAATGGC-ATGATT-ATCATTGATAATTGTGTTTATTATATGCACT
TGTATGA-TAACAATGCGAA---

D._hydei
GCTGGACTCGGTGGCATTGGATTGGACACCAGTCGCGAGATCGTCAAGAGTGGCCCAAAG
AACCTGGTTATCCTTGATCGAATTGACAACCCAGCTGCTATTGCTGAGCTGAAGGCCATC
AACCCAAAGGTGACCATCACGTTCTACCCCTATGATGTAACTGTTTCGGTGGCAGAGTCC
ACAAAGCTGCTCAAGGTAATCTTCGACAAGCTGAAGACAGTGGATCTGCTTATCAATGGC
GCTGGCATCCTGGACGACTACCAGATCGAACGCACCATTGCAGTGAACTTTGCCGGTACA
GTGAACACCACCACAGCCATCATGGCATTCTGGGACAAGCGCAAGGGCGGCCCAGGAGGT
GTCATTGCCAATATCTGCTCGGTGACTGGTTTCAACGCAATCTACCAGGTGCCCGTCTAT
TCCGCTTCCAAGGCGGCTGCTCTCAGCTTCACCAATTCCCTTGCTAAACTGGCGCCCATT
ACTGGCGTAACTGCCTATTCCATCAACCCTGGCATCACGAAGACAACGCTGGTCCACAAA
TTCAATTCGTGGCTGGATGTTGAGCCTCGTGTGGCCGAGCTGCTCCTGGAGCACCCAACT
CAGACAACTTTGCAGTGCGCCCAGAACTTTGTCAAGGCTATCGAAGCCAACAAGAATGGC
GCCATCTGGAAACTGGACTTGGGTCGTCTGGATGCCATTGAATGGACCAAGCAGTTCATA
CCAAATTTCTGCAAGCAGTTGCTGGGCAAAATCAAGCCAAATGCCATTGCCATATCCCTG
ATCAAGGGCTTCGATAAGGCTGAGGGCGGTGGCATTGATCTTATTTCCCACATAATCACC
CGCCACTTGAAGATACCATGCGCTGTGCTGATGGGCGCTAATCTGGCCAATGAGGTGGCC
GAGGGCAACTTTTGCGAGACGACAATCGGCTGCACGGACAAAAAGTACGGAAAGGTGCTG
CGTGATCTCTTCCAGGCCAATCACTTCCGCGTCGTGGTCGTCGAGGATGCCGATGCCGTT
GAGGTCTGCGGTGCTTTGAAGAACATTGTCGCCTGTGGCGCTGGCTTCGTGGATGGCCTT
AAGCTGGGCGACAACACCAAGGCAGCGGTCATTCGTCTAGGTCTTATGGAAATGATACGT
TTCGTCGACGTCTTCTACCCAGGCAGCAAGCTCTCCACTTTCTTTGAGAGCTGCGGTGTG
GCTGATCTCATTACGACGTGTTATGGTGGTCGCAATCGTCGTGTCTCCGAGGCTTTTGTC
ACATCGGGCAAAACAATTGAGGAGCTCGAGAAGGAAATGCTCAATGGCCAGAAATTGCAA
GGTCCGCCCACTGCCGAGGAAGTTAACTATATGTTGAAAAACAAAGGCTTGGAGGATAAA
TTCCCACTGTTCACAGCCATACATAAAATTTTCGGATCTTTAGGGATAATTTACGCTATG
CTTGCAATTGGTTTACTTGGATTTATTGTTTGAGCTCATCATATATTCACTGTAGGAATA
GATGTTGATACTCGAGCCTACTTCACATCTGCAACTATAATTATTGCTGTTCCTACAGGT
ATCAAAATTTTTAGTTGATTAGCAACTTTACATGGGGCACAACTTACATACTCCCCTGCT
ATTTTATGGGCTTTAGGGTTTGTATTTTTATTCACAGTTGGAGGTTTAACAGGAGTTGTA
TTAGCTAATTCTTCAGTGGATATTATTTTACATGATACATACTACGTAGTTGCTCATTTT
CACTATGTTTTATCAATAGGAGCTGTATTTGCAATTATGGCAGGATTTATTCATTGATAT
CCTTTATTTACTGGACTTACATTAAATAATAAATGATTAAAAAGTCAATTTATTATTATA
TTTATCGGAGTAAATCTTACTTTTTTCCCTCAACATTTTCTTGGATTAGCCGGGATACCT
CGTCGATACTCTGACTACCCAGATGCTTACACAACATGAAATGTAATTTCAACAATTGGT
TCATCTATTTCACTTTTAGGAATTTTATTTTTTTTCTATATTATTTGAGAAAGTCTTGTA
TCACAACGACAAGTTATTTACCCTATTCAATTAAATTCTTCAATTGAATGATACCAAAAT
ACCCCACCTATGTCAACATGAGCTAATTTAGGTCTTCAAGATAGTGCTTCTCCTTTAATA
GAACAATTAATTTTTTTTCATGATCATGCCTTATTAATTTTAGTAATAATTACTGTATTA
GTTGGATATCTTATATTTATACTATTTTTCAATAAATATGTAAATCGATTTCTTTTACAT
GGTCAATTAATTGAAATAATTTGAACTATTCTTCCTGCAATTATTCTTTTATTTATTGCA
TTCCCTTCTTTACGACTTTTATATCTTTTAGATGAAATTAATGAACCTTCTGTAACTTTA
AAAAGAATTGGTCATCAATGATATTGAAGTTATGAATATTCAGATTTCAATAATATTGAA
TTTGATTCTTATATAATTCCAACAAACGAATTAACAACAGATGGGTTTCGTCTTTTAGAT
GTTGATAATCGAATCGTTTTACCTATAAATTCTCAGATTCGAATTTTAGTGACTGCCGCA
GATGTAATTCATTCTTGAACAATTCCTGCTTTAGGTGTAAAAGTTGATGGAACTCCTGGT
CGCCTTAATCAAACAAATTTTTTTATTAACCGCCCAGGATTATTTTACGGACAATGTTCA
GAAATTTGTGGAGCTAATCATAGTTTTATACCTATTGTAATTGAAAGAGTTCCTGTAAAC
TATTTTATTAAATGAGAAATCAGTTCAGCACTAAGTCACTTTGTCTATATGGCAAATGTG
AGATGCAGTGTATGGAACATCAATATTCTAGTATGAGAAATTAACGATTTAAGTCCTTCT
TAAATGAGGCCATTTACCCACAGAGGGTGCCAGGCCCGTATAACGTTAATGATTACTAGA
TGGTGTTTCCAAAGAGTCGTGTTGCTTGATAGTGCAGCACTAAGTGGGTGGTAAACTCCA
TCTAAAACTAAATATAACCATGAGACCGATAGTAAACAAGTACCGTGAGGGAAAGTTGAA
AAGAACTCTGAATAGAGAGTTAAATAGTACGTGAAACTGCTTAGAGGTTAAGCCCGATGA
ACCTGAATATCCGTTATGGAAAATTCATCATTAGAATTGTAATG-TTTAAAAAATATTAT
AATAATAGTGTGCATTTTTTCCATATAAGGACATTGTAATCTATTAGCATAT---TAATT
TATCATACATTTATGTC-ATTTTGTTTGTTTCAATTAAAGTGCTTGCATTTTAACATGAA
ATAAAAGTTGTAATATTGATAAAGTGCTGATAGATT--TATAAGATTACAGTGCGTTAAT
TTTTCGGAATTATATAATGGC-ATGATT-ATCATTGATTTTTATGTTTATTATATGCACT
TGTATGATTAA------------

D._hypocausta
GCCGGTCTGGGTGGCATTGGTCTGGACACGAGTCGGGAGATCGTCAAGAGCGGACCCAAG
AACCTGGTGATCTTGGATCGCATTGACAACCCCACGGCCATTGCCGAGCTGAAGGCCATC
AATCCCAAGGTGACCGTTACCTTCTATCCCTACGATGTCACCGTTCCGCTTTCGGAGACC
AAGAAGCTGCTCACCACCATCTTCGGCAAACTGAAGACCGTCGATCTGCTGATCAACGGC
GCCGGCATCCTGGACGATCATCAAATCGAACGCACCATTGCCGTCAACTTCACCGGCTTG
GTGAACACAACCACCGCTATTCTGGACTTCTGGGACAAGCGCAAGGGCGGTCCAGGTGGC
GTCATTGCCAACATCTGTTCGGTGACCGGCTTCAACGCCATCTACCAGGTGCCCGTTTAC
TCCGCTTCCAAGGCGGCTGTCGTCAGCTTCACCAGCTCGTTGGCTAAACTGGCAGGTATT
ACTGGAGTGACTGCCTACTCCATCAACCCCGGTATTACCAAGACCACCCTGGTGCACAAG
TTCAACTCGTGGCTCGATGTGGAGCCCCGCGTGGCCGAGCTGCTCGACGAGCATCCCACT
CAGACGACCACCCAGTGCGCGCAGAATTTCGTGAAGGCCATCGAGGCCAATCAGAATGGC
GCCATCTGGAAGCTGGACTTGGGCCGTCTGGACCCCGTTAACTGGACCAAGCAGTTTATA
CCCAACTTCTGCAAACAGTTGCTGGGCAAGATCAAGCCAAATGCCATTGCCATATCGCTG
ATCAAGGGCTTTGACAAAGCTGAAGGCGGCGGCATTGATCTAATTTCGCACATTATTACC
CGCCATTTGAAGATACCATGCGCTGTGCTCATGGGAGCTAATTTGGCCAATGAGGTGGCC
GAGGGCAACTTCTGCGAGACGACCATTGGCTGCACTGACAAAAAATACGGCAAGGTACTG
CGTGATCTCTTCCAGGCAAATCACTTCCGCGTCGTCGTTGTCGAAGACTCTGATGCCGTT
GAGGTTTGCGGTGCCCTCAAGAACATCGTCGCCTGTGGTGCGGGCTTCGTTGATGGCCTG
AAGCTGGGCGACAACACCAAAGCAGCGGTCATTCGACTTGGCCTAATGGAAATGATTCGT
TTTGTCGAAGTCTTCTACCCTGGCAGCAAATTGTCTACCTTCTTCGAGAGCTGCGGTGTT
GCGGATCTCATCACAACGTGCTATGGTGGCCGCAATCGTCGTGTCTCCGAGGCTTTTGTC
ACCTCTGGCAAAACAATTGAGGAGCTGGAGAAGGAAATGCTGAATGGCCAAAAGTTGCAG
GGTCCTCCCACTGCCGAAGAAGTTAACTACATGTTGAAGAACAAAGGCTTGGAGGATAAA
TTCCCTCTATTCACCGCCATACACAAAATTTTTGGATCACTAGGTATAATCTATGCTATA
TTAGCAATTGGTTTACTTGGATTTATTGTTTGAGCTCATCATATATTTACAGTTGGAATA
GACGTTGACACTCGAGCTTATTTTACATCTGCCACTATAATTATTGCTGTTCCAACAGGA
ATTAAAATTTTTAGATGATTAGCTACTCTTCACGGTGCTCAACTTTCATATTCTCCTGCA
ATTTTATGGGCATTAGGATTTGTATTTTTATTCACAGTAGGGGGATTAACTGGTGTTGTT
CTTGCAAATTCATCAATTGATATTATTCTTCATGACACATATTATGTTGTTGCTCATTTT
CATTACGTATTATCAATGGGAGCTGTTTTTGCTATTATAGCTGGATTTATTCATTGATAC
CCATTATTTACAGGATTAACATTAAATAATAAATGATTAAAAAGTCAATTTATTATTATA
TTTATTGGAGTAAATTTAACTTTTTTCCCGCAACACTTTCTTGGATTAGCTGGGATACCT
CGACGATATTCTGATTATCCCGATGCTTACACAACTTGAAATGTAATTTCTACAATTGGG
TCATCAATTTCACTTTTAGGAATTTTATTTTTCTTTTATATTATTTGAGAAAGTTTAGTA
TCTCAACGTCAAGTAATTTACCCAATTCAATTATGTTCTTCAATTGAATGGTACCAAAAT
ACTCCACCAATGTCAACATGAGCTAATTTAGGTTTACAAGATAGAGCTTCTCCTTTAATA
GAACAATTAATTTTTTTCCATGATCATGCTTTATTAATTTTAGTCATAATTACGGTATTA
GTAGGTTACCTTATATTTATATTATTTTTTAATTCATACATTAACCGATTTTTATTACAT
GGGCAATTAATTGAAATAATTTGAACAATTTTACCTGCAATTATTTTAATTTTTATTGCT
TTTCCATCCCTTCGTTTATTGTATCTTCTTGATGAAATTAATGAACCTTCTATTACATTA
AAAAGAATTGGACACCAATGATACTGAAGTTATGAATATTCAGATTTTAATAATATTGAA
TTTGATTCTTATATAATCCCAACAAATGAACTTGATTCTGATGGATTTCGTTTACTTGAT
GTAGATAACCGAATTATTCTTCCTATAAATTCTCAAATTCGAATTTTAGTGACTGCAGCA
GATGTTATTCATTCATGAACAATCCCAGCTTTAGGGGTAAAAGTTGATGGAACTCCCGGA
CGTCTTAACCAAACTAATTTTTTTATAAACCGCCCAGGTTTATTTTTCGGTCAATGTTCA
GAAATTTGTGGGGCAAATCACAGATTTATACCAATTGTAATTGAAAGTGTTCCTGTAAAT
TATTTTATTAAATGAGAAATCAGTTCAGCACTAAGTCACTTTGTCTATATGGCAAATGTG
AGATGCAGTGTATGGAACGTCAATATTCTAGTATGAGAAATTAACGATTTAAGTCCTTCT
TAAATGAGGCCATTTACCCATAGAGGGTGCCAGGCCCGTATAACGTTAATGATTATTAGA
TGATGTTTCCGAAGAGTCGTGTTGCTTGATAGTGCAGCACTAAGTGGGTGGTAAACTCCA
TCTAAAACTAAATATAACCATGAGACCGATAGTAAACAAGTACCGTGAGGGAAAGTTGAA
AAGAACTCTGAATAGAGAGTTAAATAGTACGTGAAACTGCTTAGAGGTTAAGCCCGATGA
ACCTGAATATCCGTTATGGAAAATTCATCATTAAAATTGTAATA-TCTAATCAATATTAT
AATGATAGTGTGCATTTTTTCCATATAAGGACATTGTAATCTATTAGCATGACTGGAATT
TATCAAACAATTTTGA--TAAGAGTTTATTTAAATTAGAGTGCTTGCATTTTAACATAAA
ATAAATTTCAAAATTTTGATAAAGTGCTGATAGATT--TATATGAGTACAGTGCGTTAAT
TCTTCGGAATTATATAATGGC-ATGATT-ATCATTGATTTTTGTGTTTATTATAAGCATT
TGTATGATTAACAATGCGAAAGA

D._immigrans
GCTGGTCTGGGCGGCATTGGTCTGGACACGAGCAAGGGAATCGTCAAAGCTGGACCCAAG
AATCTGGTGATCTTGGACCGCATTGAGAACCCCGCAGCCATTGCCGAGCTGAAGGCAATC
AATCCCAAGGTGACCGTTACTTTCTATCCCTACGATGTCACTGTTCCGCTGGCGGAGACC
AAGAAGCTGCTCACGACCATCTTCGCCAAGCTGAAGACCGTTGATCTGCTGATCAATGGT
GCAGGCATCCTGAACGATCATCAGATCGAACTCACCATCGCAATAAATTTCACCGGTCTG
GTTAACACCACCACCGCTATCATGGACTTCTGGGATAAGCGTAAGGGCGGCCCAGGTGGC
GCCATTGCCAACATCTGCTCTGTGACTGGATTCAATGCCATTTACCAGGTGCCCGTCTAC
TCAGCCTCCAAGGCGGCTGTTGTCAGCTTTACCAGCTCATTGGCCAAACTGGCGCCCATT
ACTGGAGTGATTGCCTACTCCATCAATCCTGGTATTACCAAGACAACTCTGGTCCACAAA
TTCAACTCTTGGCTCGATGTGGAGCCACGCGTTGCAGAGCTGCTGGATGAGCATCCCACT
CAGACGACAACTCAATGTTCCCAGAACTTCGTCAAGGCGATTGAAGCCAACCAGAATGGT
GCCATTTGGAAACTGGATTTGGGTCGTCTGGATGCCGTCAACTGGACCAAGCAGTTTATA
CCAAATTTCTGCAAACAATTGCTGGGCAAGATCAAGCCAAACGCCATTGCCATATCGCTG
ATCAAGGGCTTTGACAAAGCCGAAGGCGGCGGCATTGATCTAATTTCGCACATTATCACC
CGCCATTTGAAGATACCATGCGCTGTGCTCATGGGAGCCAATCTGGCCAATGAGGTGGCC
GAAGGCAACTTCTGCGAGACGACTATCGGCTGCACGGACAAAAAGTATGGCAAGGTGCTG
CGTGATCTCTTCCAGGCAAATCACTTCCGCGTCGTGGTTGTCGAGGATTCCGATGCCGTT
GAGGTTTGCGGTGCCCTCAAGAACATTGTTGCCTGTGGTGCAGGCTTCGTTGATGGCCTG
AAGCTAGGTGACAACACCAAGGCAGCCGTCATTCGACTCGGCCTTATGGAAATGATTCGT
TTCGTCGAAGTCTTCTACCCTGGCAGCAAATTGTCTACCTTCTTCGAGAGCTGCGGTGTT
GCGGATCTTATCACAACGTGCTATGGTGGCCGCAATCGTCGCGTCTCTGAGGCTTTTGTT
ACATCTGGCAAAACAATTGAGGAGCTGGAGAAGGAGATGCTCAATGGCCAAAAATTGCAG
GGTCCTCCCACTGCCGAGGAAGTTAACTACATGTTGAAGAACAAAGGCTTGGAGGATAAA
TTCCCTCTGTTCACCGCCATACACAAAATTTTTGGGTCTTTAGGAATAATTTATGCAATA
CTTGCTATTGGGTTATTGGGATTTATTGTTTGAGCTCACCATATATTTACAGTTGGGATA
GATGTTGATACACGAGCTTATTTTACTTCAGCAACTATAATTATTGCTGTACCAACAGGA
ATTAAAATTTTCAGTTGATTAGCAACTTTACATGGAGCTCAACTTTCATACTCACCAGCC
ATTTTATGAGCTTTAGGATTTGTATTTTTATTTACTGTAGGAGGATTAACTGGAGTTGTT
TTAGCTAATTCATCTGTAGATATTATTCTTCATGATACTTATTACGTAGTAGCCCACTTC
CATTATGTATTATCAATAGGAGCTGTATTTGCTATTATAGCAGGTTTCATCCATTGATAC
CCTTTATTCACAGGATTAACATTAAATAATAAATGATTAAAAAGTCAATTTATCATTATA
TTTATTGGGGTAAATTTAACTTTTTTCCCTCAACATTTTTTAGGATTAGCTGGAATACCT
CGACGTTATTCTGATTACCCTGACGCTTACACTTCTTGAAATGTAATTTCTACAATTGGT
TCTTCAATTTCTCTTTTAGGAATTTTATTTTTCTTTTATATTATTTGAGAAAGTTTAGTG
TCTCAACGACAAGTAATTTATCCAATTCAATTAAATTCTTCTATTGAATGATATCAAAAT
ACCCCTCCAATGTCAACATGAGCTAATTTAGGTTTACAAGATAGAGCTTCTCCTTTAATA
GAACAATTAATTTTTTTTCACGATCATGCATTATTAATTTTAGTAATAATTACTGTATTA
GTGGGATACTTAATATTTATATTATTTTTCAATAGTTATATTAATCGATTTTTATTACAT
GGACAATTAATTGAAATAATTTGAACTATTCTCCCCGCAATTATTCTTGTATTTATTGCT
TTCCCTTCTCTACGTTTATTATACCTACTTGATGAAATTAATGAACCTTCTGTAACTTTA
AAAAGAATTGGACATCAATGATATTGAAGTTATGAATACTCTGATTTTAATGACATTGAA
TTTGATTCTTACATAATTCCTACAAATGAATTAGAAACAGATGGATTTCGACTTTTAGAT
GTTGATAATCGAATTGTTCTCCCAATAAATTCACAAATTCGAATTTTAGTAACTGCTGCT
GATGTAATTCATTCATGAACAATCCCAGCCTTAGGTGTTAAGGTTGATGGAACTCCGGGA
CGATTAAATCAAACTAATTTTTTTATAAACCGACCAGGATTATTTTATGGACAATGTTCA
GAAATTTGTGGAGCTAATCATAGTTTTATACCTATTGTAATTGAAAGTGTTCCAGTAAAT
TATTTTATTAACTGAGAAATCAGTTCAGCACTAAGTCACTTTGTCTATATGGCAAATGTG
AGATGCAGTGTATGGAACGTCAATATTCTAGTATGAGAAATTAACGATTTAAGTCCTTCT
TAAATGAGGCCATTTACCCATAGAGGGTGCCAGGCCCGTATAACGTTAATGATTATTAGA
TGATGTTTCCAAAGAGTCGTGTTGCTTGATAGTGCAGCACTAAGTGGGTGGTAAACTCCA
TCTAAAACTAAATATAACCATGAGACCGATAGTAAACAAGTACCGTGAGGGAAAGTTGAA
AAGAACTCTGAATAGAGAGTTAAATAGTACGTGAAACTGCTTAGAGGTTAAGCCCGATGA
ACCTGAATATCCGTTATGGAAAATTCATCATTAGAATTGTAATA-TTTAATCAATATTAT
AACGATAGTGTGCATTTTTTCCATATAAGGACATTGTAATCTATTAGCATGTATGGAATT
TATCAAACAATTTTGA--TAAGAGTTTATTTAAATTAAAGTGCTTGCATTTTAACACAAA
ATAAATTTCAAAAATTTGATAAAGTGCTGATAGATT--TATATGAGTACAGTGCGTTAAT
TTTTCGGAATTATATAATGGC-ATGATT-ATCATTGATTTTTGTGTTTATTATAAGCACT
TGTATGATTAACAATGCGAAAGA

D._innubila
-------------------------GAACATGTCGGGAGATTGTCAAGCGTGGTCCCAAG
AACCTGGTGATCCTTGACCGAATTGAGAATCCCACAGCAATTGCCGAACTGAAAGCAATC
AATGCCAAGGTGACCGTTACCTTTTATCCCTATGACGTCACTGTTCCAGTAACGGAGACC
GCCAAGCTGCTGAAGACAATTTTCGCCAAGCTAAAGACTGTTGATCTATTGATCAATGGA
GCTGGCATTCTCGATGATCATCAGATTGAACGCACCATTGCGATCAACTTCACGGGCCTG
GTCAACACCACCACTGCCATTATGGAGTTCTGGGATAAGCGCAAGGGTGGACCAGGTGGT
GTCATATGCAACATTTGCTCTGTGACTGGCTTCAATTCGATCCACCAGGTGCCAGTTTAC
TCCGCATCAAAGGCAGCGGTTGTCAGCTTCACCAGCTCCCTGGCGAAACTTGCACCCATT
ACTGGCGTCACTGCGTACTCCATTAACCCGGGCATTACAGTAACTCCGCTGACCCACAAG
TTCAACTCCTGGCTGGATGTGGAACCACGTGTGGCTGAGTTGCTCAATGAGCATCCCACT
CAGACAACCATTCAATGTGCCCAGAACTTTGTCAAGGCTATTGAGTCGAATCAGAATGGT
GCCATCTGGA-----------------------------------------CAGTTTATA
CCAAATTTCTGCAAGCAATTGCTGGGCAAGATTAAGCCAAACGCCATTGCCATTTCACTA
ATCAAGGGATTCGATAAAGCCGAAGGTGGCGGCATTGATCTAATTTCGCACATTATTACC
CGCCATTTGAAGATACCATGCGCTGTGCTCATGGGTGCTAATCTGGCCAATGAGGTGGCC
GAAGGCAACTTTTGCGAGACGACAATCGGCTGCGTGGACAAAAAGTACGGCAAGGTGCTG
CGTGATCTCTTCCAGGCGAATCATTTCCGTGTCGTGGTCGTTGAGGATGCCGATGCCGTT
GAGGTTTGCGGTGCCCTGAAAAACATTGTCGCCTGTGGAGCGGGCTTCGTTGATGGCCTG
AAGCTGGGCGACAACACCAAGGCAGCGGTCATTCGTCTAGGCCTTATGGAAATGATCCGT
TTCGTTGATGTCTTCTACCCAGGCAGCAAATTGTCCACCTTCTTTGAGAGCTGTGGTGTT
GCGGATCTCATCACGACGTGCTATGGTGGACGCAATCGTCGCGTCTCGGAAGCTTTTGTC
ACCTCTGGCAAAACAATTGAGGAACTGGAAAAGGAAATGCTCAATGGCCAGAAATTGCAG
GGCCCGCCCACTGCCGAGGAGGTTAACTACATGTTGAAGAACAAAGGACTGGAGGATAAA
TTCCCTCTGTTCACTGCCATACACAAAATTTTTGGGTCATTAGGAATAATTTACGCAATA
CTAGCAATTGGTTTATTAGGATTTATTGTGTGAGCTCACCATATATTCACAGTTGGGATA
GACGTTGATACTCGAGCTTATTTTACTTCAGCTACAATAATTATTGCTGTACCAACAGGA
ATTAAAATTTTCAGATGACTTGCAACTTTACATGGAGCTCAATTATCATATTCTCCTGCA
ATTTTATGAGCATTAGGGTTTGTATTTTTATTCACAGTTGGAGGGTTAACAGGAGTTGTT
TTAGCTAATTCTTCAGTTGATATTATTCTTCATGATACATATTATGTAGTAGCTCATTTT
CATTATGTTTTATCAATAGGAGCTGTATTTGCTATTATAGCTGGATTCATCCACTGATAC
CCTTTATTTACCGGTTTAACTTTAAATAATAAATGATTAAAAAGTCAATTTATTATTATA
TTTATTGGAGTAAATTTAACATTTTTTCCTCAACATTTTTTAGGGCTAGCCGGGATACCT
CGACGTTACTCAGATTACCCAGATGCTTACACAACATGAAATGTTATTTCAACAATTGGT
TCATCAATTTCTTTACTAGGAATTTTATTCTTTTTTTATATTATCTGAGAAAGTTTAATT
TCTCAACGTCAAGTAATTTACCCAATTCAATTAAATTCATCAATTGAATGATACCAAAAT
ACACCACCTATGTCAACATGAGCTAATTTAGGTTTACAAGATAGAGCTTCCCCTTTAATA
GAACAATTAATTTTTTTTCATGATCATGCTTTATTAATTTTAGTAATAATTACAGTTTTA
GTAGGGTATTTAATGTTTATATTATTTTTTAATAGATATATTAACCGATTTTTACTTCAC
GGGCAACTTATTGAAATAATTTGAACTATTCTACCAGCAATTATTTTATTATTTATTGCT
TTTCCTTCTCTTCGTCTTTTATATTTATTAGACGAAATTAATGAACCTTCCGTAACTTTA
AAAAGAATTGGACATCAATGATACTGAAGTTACGAATATTCAGATTTTAATGATATTGAA
TTTGATTCTTATATAATTCCAACAAATGAATTAGAAAATGACGGATTCCGACTTCTTGAT
GTTGATAACCGAATTATTTTACCAATAAATTCTCAAATTCGAATTTTAGTGACAGCTGCT
GATGTAATTCACTCATGAACAGTACCTGCTTTAGGAGTGAAGGTGGATGGAACACCCGGA
CGATTAAATCAAACTAATTTTTTTATAAACCGTCCTGGTTTATTTTACGGACAATGTTCA
GAAATTTGTGGAGCTAACCATAGTTTTATACCTATTGTAATTGAAAGTGTACCTGTAAAT
TATTTTATTAAGTGAGAAATCAGTTCAGCACTAAGTCACTTTGTCTATATGGCAAATGTG
AGATGCAGTGTATGGAACATCAATATTCTAGTATGAGAAATTAACGATTTAAGTCCTTCT
TAAATGAGGCCATTTACCCATAGAGGGTGCCAGGCCCGTATAACGTTAATGATTATTAGA
TGGTGTTTCCAAAGAGTCGTGTTGCTTGATAGTGCAGCACTAAGTGGGTGGTAAACTCCA
TCTAAAACTAAATATAACCATGAGACCGATAGTAAACAAGTACCGTGAGGGAAAGTTGAA
AAGAACTCTGAATAGAGAGTTAAATAGTACGTGAAACTGCTTAGAGGTTAAGCCCGATGA
ACCTGAATATCCATTATGGAAAATTCATCATTAAAATTGTAATA-TTTAAACAATATTAT
AATAATAGTGTGCATTTTTTCCATATAAGGACATTGTAATCTATTAGTATCAAT-TAATT
TATCAAAAAATTTTAGT-CAATTGCTTATTTAAATTAAAATGCTTGCATTTTAACATAAA
ATAAATGTCATAAATTTGATAAAGTGCTGATAGATT--TATATGAATACAGTGCGTTAAT
TTTTCGGAATTATATAATGGC-ATGATT-ATCATTGATTTTTGTGTTTATTATATGCACT
TGTATGATTAACAATGCGAAAGA

D._macrospina
GCCGCTCTGGGTGGCATTGGTCTGGACACGAGCCGGGAGTATGTCAAACGTGGCCCCAAG
AACTTCATTGTGCTTGACAGGATTGATAACCCTCAAGCAATTGCCGATCTGCAGGCACTC
AATCCCAAGGTGACCGTTACTTTCTATCTCTATGACGTCACTGTGCCGCTGGCTGAAACC
AGCAAACTGCTGAAGACCATCTTCGCCAAGTTTAAGACAATTGATCTGTTGATCAATGGC
GCTGGCATCCTCGATGATCACCAGATTGAACGCACTATTGCGGTCAATTTCACGGGCCTG
GTTAACACCACCACTGCTATTATGGAGTTCTGGGATAAACGCAAGGGCGGACCAGGTGGT
ACCATTGCTAACATTTGCTCTGTGACTGGCTTCAATGCCATCTACCAGGTGCCTGTTTAT
TCCGGTTCAAAGGCAGCGGTTGTCAGCTTCACCAGCTCCCTGGCGAAACTGACTCCGATT
ACTGGAGTCACGGCCTACTCCATCAACCCAGGTATCACCAGGACACCGCTGACCCATTTC
TTCAACTCCTGGCTGGATGTGGAGCCACGTGTGGCGGCGCTGCTGTTTGAGCATCCCACA
CAGTCGACCACAGAATGCGCCCAGAGCTTTGTCAAGGCCATTGAGGCCAATCAAAATGGT
GCCATCTGGAAGCTGGACTTGGGCCGTCTGGAGGCCGTCAACTGGACAAAGCAGTTTATA
CCAAACTTCTGCAAACAATTGCTGGGCAAAATTAAGCCGAATGCGATTGCCATATCGCTT
ATCAAAGGCTTTGATAAAGCCGAAGGCGGCGGTATAGATCTTATTTCGCACATCATTACC
CGCCATTTGAAGATACCATGCGCTGTGCTTATGGGTGCTAATCTGGCCAATGAAGTGGCC
GAAGGAAACTTTTGTGAGACGACAATCGGCTGCACAGACAAAAAATACGGCAAGGTACTG
CGTGATCTCTTCCAGGCAAATCATTTCCGTGTCGTGGTCGTTGAGGATGCCGATGCAGTT
GAGGTTTGCGGTGCACTGAAGAACATTGTTGCCTGTGGTGCTGGCTTTGTTGATGGTCTA
AAACTTGGCGACAACACTAAAGCTGCGGTCATTCGACTCGGCCTTATGGAAATGATTCGT
TTCGTTGATGTCTTCTACCCAGGCAGCAAGTTGTCCACCTTCTTTGAGAGCTGTGGTGTT
GCGGATCTCATCACGACGTGCTATGGTGGTCGCAACCGTCGCGTGTCGGAAGCGTTTGTC
ACCTCTGGCAAAACAATTGAGGAACTGGAGAAGGAAATGCTCAATGGCCAGAAATTGCAG
GGCCCGCCCACTGCCGAGGAAGTTAACTATATGTTGAAAAACAAAGGCTTGGAGGATAAA
TTCCCTCTGTTCACTGCCATACACAAAATTTTTGGGTCTTTAGGAATAATTTATGCTATA
CTTGCAATTGGACTTCTTGGATTTATTGTATGAGCCCACCATATATTTACAGTGGGAATA
GATGTAGATACACGAGCCTATTTCACTTCAGCTACTATAATTATTGCAGTACCTACTGGA
ATTAAAATTTTTAGATGACTTGCAACTCTTCACGGAACTCAATTATCTTATTCCCCAGCT
ATTTTATGGGCTTTAGGTTTTGTTTTTTTATTTACTGTTGGAGGTTTAACAGGTGTTGTT
TTAGCTAATTCATCAGTTGATATTATTCTTCATGATACATATTATGTTGTTGCTCATTTT
CATTATGTTTTATCAATAGGAGCTGTATTTGCTATTATAGCTGGTTTTATCCACTGATAT
CCTCTATTTACAGGTTTAACTTTAAATAATAAATGATTAAAAAGTCAATTTATTATTATA
TTTATTGGAGTAAATTTAACATTTTTCCCTCAACATTTTCTTGGGCTAGCCGGTATGCCT
CGTCGATACTCAGATTACCCAGATGCTTATACTACATGAAATGTAGTATCAACTATTGGT
TCTTCAATTTCTTTACTGGGTATTTTGTTTTTCTTTTATATTATTTGAGAAAGTTTAATT
TCTCAACGTCAAGTAATTTACCCAATTCAATTAAATTCATCTATTGAATGATACCAAAAT
ACACCACCTATGTCAACATGAGCAAATTTAAGTCTACAAGATAGAGCTTCACCTTTAATA
GAACAATTAATTTTTTTTCACGATCATGCTTTATTAATTTTAGTAATAATTACAGTTTTA
GTTGGATACTTAATATTTATATTATTTTTCAATACTTATATTAATCGATTTCTTCTTCAT
GGACAATTAATTGAAATAATTTGAACAATTCTGCCTGCAATTATTTTATTATTTATTGCC
TTACCATCACTTCGGATTCTTTACCTTCTTGATGAAATTAATGAACCTTCAGTAACTTTA
AAAAGTATTGGGCATCAATGATATTGAAGTTATGAATATTCTGACTTTAATAATGTAGAA
TTTGATTCTTATATAATTCCTACAAATGAATTAGAAAAGGATGGATTTCGATTATTAGAT
GTTGATAATCGAATTGTTTTACCTATAAATTCTCAAATTCGAATTTTAGTAACAGCCGCA
GATGTTATTCACTCATGAACAATCCCAGCTTTAGGCGTAAAAGTTGATGGAACTCCAGGT
CGTTTAAATCAAACTAATTTTTTTATCCAACGACCTGGTTTATTTTACGGACAATGTTCT
GAAATTTGTGGGGCTAACCATAGATTTATACCAATTGTTATTGAAAGTGTCCCTGTAAAT
TATTTTATTAAATGAGAAATCAGTTCAGCACTAAGTCACTTTGTCTATATGGCAAATGTG
AGATGCAGTGTATGGAACATCAATATTCTAGTATGAGAAATTAACGATTTAAGTCCTTCT
TAAATGAGGCCATTTACCCATAGAGGGTGCCAGGCCCGTATAACGTTAATGATTATTAGA
TGGTGTTTCCAAAGAGTCGTGTTGCTTGATAGTGCAGCACTAAGTGGGTGGTAAACTCCA
TCTAAAACTAAATATAACCATGAGACCGATAGTAAACAAGTACCGTGAGGGAAAGTTGAA
AAGAACTCTGAATAGAGAGTTAAATAGTACGTGAAACTGCTTAGAGGTTAAGCCCGATGA
ACCTGAATATCCGTTATGGGAAATTCATCATTAGAATTGTAATA-TTTCATCAATATTAT
AATAATAGTGTGCATTTTTTCCATATAAGGACATTGTAATCTATTAGTATCATT-AAATT
TATCAAAAAATTTTAGA-TAATTGCTTATTTGAATTAAAATGCTTGCGTTTTAACATAAA
ATAAATGTCATAAATTTGATAAAGTGCTGATAGATTTATATATGAGTACAGTGCGTTAAT
TTTTCGGAATTATATAATGGC-ATGATT-ATCATTGATTTTTGTGTTTATTATATGCATT
TGTATGATTAACAATGCGAAAGA

D._multispina
GCCGCTCTAGGTGGCATTGGTCTGGACACGAGCCGGGAGATTGTCAAACGTGGCCCTAGG
AACTTCGTGGTCCTTGACAGAATTGATAACCCTAAAGCAATTGCCGAGCTGAAGGCACTC
AATCCCAAGGTGACCGTTACTTTCTATCCTTATGATGTCACTGTTCCACTGGCTGAAACC
ACCAAACTGTTGAAGACCATCTTCGCCAAGCTGAAGACAATTGATCTGTTGATCAATGGC
GCTGGCATTCTCGATGATTATCAGATTGAACGCACTATTGCGATCAATTTCACGGGCCTG
GTTAACACCACCACTGCCATTATGGAGTTCTGGGATAAGCGCAAGGGCGGACCAGGCGGT
ACCATTGCTAACATCTGCTCTGTAACTGGCTTCAATGCCATCTATCAGGTGCCTGTTTAC
TCCGCCTCAAAGGCAGCGGTTGTCAGCTTTACTAGCTCCCTGGCGAAACTGACGCCCATT
ACTGGAGTCACTGCCTACTCCATCAACCCAGGTATTACTAAAACACCGCTGACCCACCAA
TTCAACTCCTGGCTGGATGTTGAGCCACGTGTGGCTGCGCTGCTTGATGAGCATCCCACA
CAGACGACCACACAATGCGCCCAGAACTTTGTCAAGGCTATTGAGGCCAATCAAAATGGT
GCCATCTGGAAGCTGGACGTGGGCCGACTGGACCCCGTCAACTGGACAAAGCAGTTTATA
CCAAACTTCTGCAAACAATTGCTGGGCAAAATTAAGCCGAATGCCATTGCCATATCCCTT
ATCAAGGGCTTTGATAAAGCCGAAGGCGGCGGCATTGATCTTATTTCGCACATCATTACC
CGCCATTTGAAGATACCATGCGCTGTGCTTATGGGTGCTAATCTGGCCAATGAAGTGGCC
GAAGGCAACTTTTGTGAGACGACAATCGGCTGCACGGACAAAAAATACGGCAAGGTACTG
CGTGATCTCTTCCAGGCAAATCATTTCCGCGTCGTGGTCGTTGGTGATGCCGATGCAGTT
GAGGTTTGCGGTGCCCTGAAGAACATTGTTGCCTGTGGTGCAGGCTTTGTTGATGGTCTT
AAGTTGGGCGACAACACTAAAGCGGCTGTCATTCGACTCGGCCTTATGGAAATGATTCGT
TTCGTTGATGTCTTCTACCCAGGCAGCAAGTTGTCCACGTTCTTTGAGAGCTGTGGTGTT
GCCGATCTCATCACAACGTGCTATGGTGGCCGCAACCGTCGCGTCTCGGAAGCTTTTGTC
ACCTCTGGCAAAACAATTGAGGAACTGGAAAAGGAAATGCTCAATGGCCAGAAATTGCAG
GGCCCGCCCACTGCCGAAGAGGTTAACTATATGTTGAAAAACAAAGGCTTGGAGGATAAA
TTCCCTCTGTTCACTGCCATACACAAAATTTTCGGATCCCTTGGAATAATCTATGCTATA
CTTGCCATTGGTCTTCTAGGATTTATTGTTTGAGCTCATCATATATTTACAGTAGGTATA
GATGTAGACACACGAGCTTATTTTACATCTGCAACTATAATTATTGCTGTTCCTACAGGA
ATTAAAATTTTTAGATGACTTGCAACTTTACATGGTGCTCAATTATCTTATTCCCCAGCT
ATTTTATGGGCTTTAGGATTTGTTTTTTTATTCACAGTTGGGGGTTTAACTGGAGTTGTT
CTTGCTAATTCATCAGTTGATATTATCCTTCATGATACTTATTATGTTGTAGCTCATTTT
CACTATGTTTTATCAATAGGAGCTGTATTTGCTATTATAGCTGGATTTGTTCACTGATAC
CCTTTATTTACAGGACTAACCCTTAATAATAAATGATTAAAAAGTCAATTTATCATTATA
TTTATTGGAGTAAATTTAACATTTTTTCCACAACATTTTTTAGGGTTAGCAGGTATACCT
CGACGATACTCAGATTACCCTGATGCTTACACTACATGAAATGTAGTCTCTACAATTGGA
TCATCAATTTCATTATTAGGAATTTTATTCTTTTTTTATATCATTTGAGAAAGTTTAATT
TCTCAACGTCAAGTAATTTATCCAACTCAATTAAATTCTTCCATTGAATGATACCAAAAT
ACACCTCCTATGTCAACATGAGCTAATTTAGGTCTCCAAGATAGTGCTTCTCCATTAATA
GAACAATTAATTTTTTTTCACGATCATGCTTTATTAATTTTAGTTATAATCACAGTATTA
GTAGGATATTTAATGTTTATATTATTTTATAATAACTTTATTAACCGATTTTTATTACAT
GGTCAATTAATTGAAATAATTTGAACAATTTTACCAGCTATTATTTTATTATTTATTGCT
CTCCCCTCATTACGTCTCTTATATCTTTTAGACGAAATTAATGAACCCTCAGTTACACTT
AAAAGAATTGGTCATCAATGATATTGAAGTTATGAATATTCTGATTTTAATGATATTGAA
TTTGATTCTTATATAGTACCAACAAACGAATTAGAAACTGATGGTTTTCGCCTCCTTGAT
GTTGATAACCGAATTGTTTTACCTATAAATTCTCAAATCCGAATTTTAGTAACAGCAGCA
GATGTAATTCACTCATGAACTGTACCAGCCTTAGGTGTAAAGGTTGATGGAACTCCTGGT
CGTTTAAACCAAACTAATTTCTTTATAAATCGACCTGGATTATTTTATGGACAATGTTCA
GAAATTTGTGGAGCAAACCACAGATTTATACCTATTGTAATTGAAAGTGTTCCTGTAAAT
TATTTTATTAAATGAGAAATCAGTTCAGCACTAAGTCACTTTGTCTATATGGCAAATGTG
AGATGCAGTGTATGGAACATCAATATTCTAGTATGAGAAATTAACGATTTAAGTCCTTCT
TAAATGAGGCCATTTACCCATAGAGGGTGCCAGGCCCGTATAACGTTAATGATTACTAGA
TGGTGTTTCCAAAGAGTCGTGTTGCTTGATAGTGCAGCACTAAGTGGGTGGTAAACTCCA
TCTAAAACTAAATATAACCATGAGACCGATAGTAAACAAGTACCGTGAGGGAAAGTTGAA
AAGAACTCTGAATAGAGAGTTAAATAGTACGTGAAACTGCTTAGAGGTTAAGCCCGATGA
ACCTGAATATCCGTTATGGAAAATTCATCATTAGAATTGTAATA-TTTAATCTTTATTAT
AATAATAGTGTGCATTTTTTCCATATAAGGACATTGTAATCTATTAGTATCATT-AAATT
TATCAAAAAATTGTGGA-TAATTGCTTATTTGAATTAGAATGCTTGCATTTTAACACAAA
ATAAATGTCATAAATTTGATAAAGTGCTGATAGATT--TATATGAGTACAATGCGTTAAT
TTTTCGGAATTATATGATGGC-ATGATT-ATCATTGATTTTTGTGTTTATTATATGCATT
TGTATGA-TAACAATGCGAAAGA

D._nasuta
GCCGGTCTGGGAGGCATTGGTCTGGACACGAGCCGGGAGATCGTCAAGAGCGGCCCCAAG
GACCTGGTGATCTTGGATCGTATTGAGAACCCCGCGGCCATTGCCGAGCTGAAGGCAATC
AATCCTAAGGTTACCGTTACCTTCTATCCTTATGATGTTACTGTTCCGCTGGCGGAGACC
ACCAAGCTCCTCACCACTGTGTTTGCCCAGCTCAAGACTGTTGATCTCTTGATCAATGGC
GCCGGCATCCTTGACGATCATCAAATCGAACGCACCATTGCCGTCAATTTCACCGGTCTG
GTCAACACCACGACCGCCATTCTGGAGTTCTGGGACAAGCGCAAGGGCGGCCCAGGCGGC
GTTATTGCCAACATCTGCTCAGTGACTGGATTCAACGCCATCTACCAGGTGCCCGTTTAC
TCAGCCTCCAAGGCGGCTGTTGTCAGCTTCACCAGCTCATTGGCTAAACTGGCCCCTATT
ACTGGAGTGACTGCCTACTCCATCAACCCTGGTATTACCAAGACAACTCTGGTCCACAAA
TTCAACTCTTGGCTCGATGTGGAGCCTCGCGTTGCCGAGCTGTTGGATGAGCATCCCACT
CAGACTACTCTCCAATGCGCCCAGAACTTTGTCAAGGCAATTGAGGCTAACCAGAATGGT
GCCATCTGGAAACTGGACTTGGGTCGTTTGGACCCCGTCAACTGGACCAAGCAGTTTATA
CCGAATTTCTGCAAACAATTGCTGGGCAAAATCAAGCCAAATGCCATTGCCATATCGCTG
ATCAAGGGCTTCGACAAAGCCGAAGGCGGCGGCATTGATCTAATTTCGCACATTATCACC
CGCCATTTGAAGATACCATGCGCTGTCCTCATGGGAGCTAATCTGGCCAACGAGGTGGCC
GAGGGCAACTTCTGCGAGACGACAATCGGCTGCACGGACAAAAAATACGGCAAGGTGCTG
CGTGATCTCTTCCAGGCCAATCACTTCCGTGTTGTGGTTGTTGAGGATTCCGATGCCGTT
GAGGTTTGCGGTGCCCTCAAGAACATTGTTGCCTGCGGTGCGGGCTTCGTTGATGGTCTG
AAGCTGGGCGACAACACCAAGGCAGCTGTTATTCGTCTTGGCCTTATGGAAATGATTCGT
TTCGTCGAAGTCTTCTACCCTGGCAGCAAATTGTCTACCTTCTTCGAGAGCTGCGGTGTT
GCGGATCTTATCACAACGTGCTACGGTGGCCGCAATCGTCGTGTCTCTGAGGCTTTTGTC
ACCTCTGGCAAAACAATTGAAGAGCTGGAGAAGGAAATGCTCAATGGACAAAAATTACAG
GGTCCTCCCACTGCCGAGGAAGTTAACTACATGTTGAAGAACAAGGGTCTGGAGGACAAA
TTCCCTCTGTTCACCGCCATTCACAAAATTTTTGGGTCTCTTGGAATAATTTACGCTATA
CTAGCAATTGGATTATTAGGATTTATTGTATGAGCTCATCATATATTTACTGTAGGAATA
GACGTAGATACACGAGCTTATTTTACTTCTGCTACAATAATTATTGCTGTTCCTACTGGA
ATTAAAATTTTCAGTTGATTAGCTACATTACATGGTGCCCAATTATCTTATTCTCCTGCA
ATTTTATGAGCTCTTGGATTCGTATTTTTATTTACTGTAGGAGGATTAACTGGAGTTGTT
CTTGCTAATTCTTCTGTTGATATTATTCTTCATGATACATATTACGTAGTAGCCCATTTC
CATTATGTATTATCTATAGGGGCAGTATTTGCTATTATGGCCGGATTTATTCACTGATAT
CCTTTATTTACTGGATTAACTTTAAATAATAAATGATTAAAAAGTCAATTTATTATTATA
TTTATTGGAGTAAATTTAACCTTTTTCCCCCAACATTTTCTTGGGTTAGCTGGAATACCT
CGACGTTATTCTGATTATCCCGACGCATACACAACATGAAATGTAATTTCTACAATTGGT
TCATCAATTTCATTACTAGGAATTTTATTTTTCTTTTATATTATTTGAGAAAGCTTAGTT
TCTCAACGACAAGTAATTTATCCAATTCAATTAAATTCATCAATTGAATGATATCAAAAT
ACTCCCCCAATGTCAACATGAGCTAATTTAGGTTTACAAGATAGAGCTTCTCCTTTAATG
GAACAATTAATTTTTTTTCATGATCACGCTCTTTTAATTTTAGTAATAATTACTGTATTA
GTAGGTTATTTAATATTTATACTATTTTTTAATAGTTATATTAATCGATTTTTATTACAC
GGACAATTAATTGAAATAATTTGAACAATTTTACCCGCAATTATTTTAGTTTTTATTGCT
TTTCCATCTTTACGATTATTATATTTACTTGATGAAATTAATGAACCTTCTGTAACTTTA
AAAAGTATTGGACACCAATGATACTGAAGTTATGAATATTCTGATTTTAATAATATTGAA
TTTGACTCTTATATAATTCCAACAAATGAATTAGAAACTGATGGATTTCGTTTATTAGAC
GTTGATAACCGTATTGTTTTACCTATAAATTCTCAAATTCGAATTTTAGTGACAGCCGCA
GATGTAATTCATTCTTGAACAATTCCTGCTTTAGGAGTTAAGGTAGATGGTACACCCGGA
CGTTTAAATCAAACTAATTTTTTCATAAATCGACCAGGATTATTTTACGGACAATGTTCA
GAAATTTGTGGGGCTAATCATAGATTTATACCAATTGTAATTGAAAGTGTTCCTGTAAAT
AATTTTATTAAATGAGAAATCAGTTCAGCACTAAGTCACTTTGTCTATATGGCAAATGTG
AGATGCAGTGTATGGAACGTCAATATTCTAGTATGAGAAATTAACGATTTAAGTCCTTCT
TAAATGAGGCCATTTACCCATAGAGGGTGCCAGGCCCGTATAACGTTAATGATTATTAGA
TGATGTTTCCAAAGAGTCGTGTTGCTTGATAGTGCAGCACTAAGTGGGTGGTAAACTCCA
TCTAAAACTAAATATAACCATGAGACCGATAGTAAACAAGTACCGTGAGGGAAAGTTGAA
AAGAACTCTGAATAGAGAGTTAAATAGTACGTGAAACTGCTTAGAGGTTAAGCCCGATGA
ACCTGAATATCCGTTATGGAAAATTCATCATTAGAATTGTAATA-TTTAATCAATATTAT
AACGATAGTGTGCATTTTTTCCATATAAGGACATTGTAATCTATTAGCATGTATGGAATT
TATCAAACAATTTTGA--TAAGAGTTTATTTAAATTAGAGTGCTTGCATTTTAACATAAA
ATAAATTTCAAAAATTTGATAAAGTGCTGATAGAT---TATATGAGTACAGTGCGTTAAT
TTTTCGGAATTATATAATGGC-ATGATT-ATCATTGATTTTTATGTTTATTATAAGCACT
TGTATGATTAACAATGCGAAAG-

D._neohypocausta
GCCGGTCTGGGTGGCATTGGTCTGGACACGAGTCGGGAGATTGTTAAGAGCGGTCCCAAG
AACCTGGTAATCTTGGATCGTATTGAGAACCCCGCGGCCATTGCCGAACTGAAGGCACTC
AATTCTAAGGTGACTGTGACTTTCTATCCCTACGATGTCACTGTGCCGCTGGCGGAGACC
AAAAAGCTGCTCACCACAATCTTTGGCAAGCTGAAGACTGTAGATCTCTTGATCAATGGT
GCCGGCATCCTGGACGATCATCAAATTGAACGCACCATTGCTGTCAATTTCACCGGTCTA
GTGAACACAACCACCGCCATTTTGGACTTTTGGGATAAGCGCAAGGGCGGCCCAGGTGGC
GTCGTTGCCAATATCTGCTCAGTGACTGGATTCAACGCTATCTACCAGGTGCCCGTTTAC
TCAGCCTCAAAGGCGGCTGTCGTCAGTTTCACCAGCTCATTGGCTAAACTGGCACCTATT
ACTGGAGTGACTGCCTATTCTATCAATCCTGGTATTACCAAGACAACTCTTGTCCACAAA
TTCAACTCATGGCTTGATGTGGAGCCTCGTGTGGCCGAGCTGCTGGATGAGCATCCCACC
CAGACCACAACGCAATGTGCCCAGAACTTTGTAAAGGCAATTGAAGCCAATCAGAATGGT
GCCATCTGGAAACTAGATTTGGGCCGTCTGGATCCCGTCAACTGGACCAAGCAGTTTATA
CCAAATTTCTGCAAACAATTGCTGGGCAAGATCAAGCCAAATGCCATTGCCATATCGCTG
ATCAAGGGCTTCGACAAAGCCGAAGGTGGCGGCATTGATCTAATTTCGCACATTATCACC
CGCCATTTGAAGATACCATGCGCTGTGCTCATGGGAGCTAATCTGGCCAACGAGGTGGCC
GAGGGCAACTTCTGCGAGACGACCATCGGTTGCACGGACAAAAAGTACGGCAAGGTTTTG
CGTGATCTCTTCCAAGCAAATCATTTCCGTGTCGTGGTTGTCGAGGACTCTGATGCCGTT
GAGGTTTGCGGTGCCCTCAAGAACATTGTTGCCTGTGGTGCAGGCTTCGTTGATGGCCTG
AAGCTGGGTGACAACACCAAGGCAGCGGTCATTCGACTTGGTCTTATGGAAATGATTCGT
TTCGTCGAAGTCTTCTACCCTGGCAGCAAATTGTCCACCTTCTTCGAGAGCTGCGGTGTT
GCGGATCTGATCACAACGTGCTATGGTGGCCGCAATCGTCGCGTTTCTGAGGCTTTTGTC
ACCTCTGGCAAAACTATTGAGGAGCTGGAGAAGGAAATGCTCAACGGTCAAAAACTGCAG
GGTCCTCCCACTGCCGAAGAAGTTAACTACATGTTGAAGAACAAAGGCTTGGAGGATAAA
TTCCCTCTTTTCACTGCCATACACAAAATTTTTGGATCTTTAGGAATAATTTATGCCATA
CTAGCTATTGGTTTATTAGGGTTTATTGTATGAGCTCATCATATATTTACTGTTGGAATA
GACGTTGATACCCGAGCTTATTTCACTTCAGCCACTATAATTATTGCTGTCCCAACAGGA
ATTAAAATTTTTAGTTGATTAGCTACCCTTCATGGTGCCCAACTTTCTTATTCTCCTGCA
ATTTTATGAGCTTTAGGATTTGTATTTTTATTCACAGTAGGAGGATTAACAGGAGTGGTA
TTAGCTAATTCTTCAGTAGATATTATTCTTCACGATACTTATTATGTAGTAGCTCATTTT
CACTATGTATTATCAATAGGAGCAGTATTTGCTATTATAGCTGGTTTTATTCACTGGTAC
CCTTTATTTACAGGTTTAACATTAAATAATAAATGATTGAAAAGTCAATTTATCATTATA
TTTATTGGAGTAAATTTAACTTTTTTCCCTCAACATTTCTTAGGATTAGCGGGAATACCT
CGACGATATTCAGACTACCCTGATGCTTATACAACATGAAACGTAATTTCTACAATTGGT
TCATCTATTTCTTTATTGGGAATTTTATTTTTTTTCTATATTATTTGGGAAAGTTTAGTT
TCTCAACGTCAAGTGATTTACCCAATTCAATTAAATTCTTCTATTGAATGATATCAAAAT
ACACCACCAATGTCAACATGAGCTAATTTAGGTTTACAAGATAGAGCTTCTCCTTTAATA
GAACAATTAATTTTTTTTCACGATCACGCATTATTAATTTTAGTAATAATCACTGTGTTA
GTTGGATACTTAATGTTTATATTATTTTTTAATAATTATATTAATCGATTTTTATTACAT
GGTCAATTAATTGAAATAATTTGAACTATTTTACCTGCAATTATTTTAGTTTTTATTGCT
TTTCCATCTTTACGATTATTATACCTTCTAGATGAAATTAATGAACCCTCTGTTACTTTA
AAAAGTATTGGACATCAATGATACTGAAGTTATGAATATTCAGATTTTAATAATATTGAA
TTTGATTCATATATAATTCCTACAAACGAATTAGAAACTGATGGATTCCGTTTACTAGAT
GTGGATAATCGAATTGTTTTACCTATAAATTCACAAATTCGAATTTTAGTGACAGCAGCC
GATGTAATTCATTCATGAACTATTCCCGCCTTAGGGGTAAAGGTTGATGGAACCCCTGGA
CGTTTAAATCAAACTAATTTTTTTATAAATCGTCCAGGATTATTTTATGGTCAATGTTCA
GAAATCTGTGGGGCTAATCATAGTTTTATACCAATTGTAATTGAAAGTGTTCCTGTAAAT
AATTTTATTAAATGAGAAATCAGTTCAGCACTAAGTCACTTTGTCTATATGGCAAATGTG
AGATGCAGTGTATGGAGCGTCAATATTCTAGTATGAGAAATTAACGATTTAAGTCCTTCT
TAAATGAGGCCATTTACCCATAGAGGGTGCCAGGCCCGTATAACGTTAATGATTATTAGA
TGATGTTTCCAAAGAGTCGTGTTGCTTGATAGTGCAGCACTAAGTGGGTGGTAAACTCCA
TCTAAAACTAAATATAACCATGAGACCGATAGTAAACAAGTACCGTGAGGGAAAGTTGAA
AAGAACTCTGAATAGAGAGTTAAATAGTACGTGAAACTGCTTAGAGGTTAAGCCCGATGA
ACCTGAATATCCGTTATGGAAAATTCATCATTAGAATTGTAGTA-TTTAATCAATATTAT
AATAATAGTGTGCATTTTTTCCATATAAGGACATTGTAATCTATTAGCATGTATGGAATT
TATCAAACAATTTTGA--TAAGAGTTTATTTAAATTAGAGTGCTTGCATTTTAACACAAA
ATAAATTTCAAAAATTTGATAAAGTGCTGATAGATT--TATATGAATACAGTGCGTTAAT
TTTTCGGAATTATATAATGGC-ATAATT-ATCATTGATTTTTGTGTTTATTATAAGCACT
TGTATGATTAACAATGCGAAAG-

D._neonasuta
GCCGGTCTGGGTGGCATTGGTCTGGACACGAGCCGGGAGATCGTCAAGAGCGGCCCCAAG
AACCTGGTGATCTTGGATCGTATTGAGAACCCCGCGGCCATTGCCGAGCTGAAGGCAATC
AATCCTAAGGTTACCGTTACCTTCTATCCTTATGATGTTACTGTTCCGTTGGCGGAGACC
AAAAAGCTCCTCACCACTGTCTTTGCCCAGCTAAAGACTGTTGATCTCTTGATCAATGGC
GCCGGCATCCTTGACGATCATCAAATCGAACGCACCATTGCCGTCAATTTCACCGGTCTG
GTCAACACCACGACCGCCATTCTGGAGTTCTGGGACAAGCGCAAGGGCGGCCCAGGCGGC
GTTATTGCCAACATCTGCTCAGTGACTGGATTCAACGCCATCTACCAGGTGCCCGTTTAC
TCAGCCTCAAAGGCCGCTGTTGTCAGCTTCACCAGCTCATTGGCTAAACTGGCCGCTATT
ACTGGAGTGACTGCTTATTCCATTAACCCTGGTATTACCAAGACAACCCTGGTCCACAAA
TTCAACTCTTGGCTCGATGTGGAGCCTCGCGTTGCCGAGCTGTTGGATGAGCATCCCACT
CAGACTACACTCCAATGCGCCCAGAACTTTGTGAAGGCAATTGAGGCTAACCAGAATGGT
GCCATCTGGAAACTGGACTTGGGTCGTTTGGACCCCGTCAACTGGACCAAGCAGTTTATA
CCGAATTTCTGCAAACAATTGCTGGGCAAAATCAAGCCAAATGCCATTGCCATATCGCTG
ATCAAGGGCTTCGACAAAGCCGAAGGCGGCGGCATTGATCTAATTTCGCACATTATCACC
CGCCATTTGAAGATACCATGCGCTGTCCTCATGGGAGCTAATCTGGCCAATGAGGTGGCC
GAGGGCAACTTCTGCGAGACGACAATCGGCTGCACGGACAAAAAATACGGCAAGGTGCTG
CGTGATCTCTTCCAGGCCAATCACTTCCGTGTCGTGGTCGTTGAGGATTCCGATGCCGTT
GAGGTTTGCGGTGCCCTCAAGAACATTGTTGCCTGCGGTGCGGGCTTCGTTGATGGTCTG
AAGCTGGGCGACAACACCAAGGCAGCTGTGATTCGTCTTGGCCTTATGGAAATGATTCGT
TTCGTCGAAGTCTTCTACCCTGGCAGCAAATTGTCTACCTTCTTCGAGAGCTGCGGTGTT
GCGGATCTTATCACAACGTGCTACGGTGGCCGCAATCGTCGTGTCTCTGAGGCTTTTGTC
ACCTCTGGCAAGACTATTGAAGAGCTGGAGAAGGAAATGCTCAATGGACAAAAATTGCAG
GGTCCTCCCACTGCCGAGGAAGTTAACTACATGTTGAAGAACAAGGGTCTGGAGGACAAA
TTCCCTCTGTTCACCGCCATTCACAAAATTTTTGGATCTCTTGGAATAATTTATGCTATA
CTAGCAATTGGATTATTAGGATTTATTGTATGAGCTCATCATATATTTACTGTAGGAATA
GACGTAGATACACGAGCTTATTTTACTTCTGCTACAATAATTATTGCTGTCCCTACTGGA
ATTAAAATTTTCAGTTGATTAGCTACATTACATGGTGCCCAATTATCTTATTCTCCTGCA
ATTTTATGAGCTCTTGGATTCGTATTTTTATTTACTGTAGGGGGATTAACTGGAGTTGTT
CTTGCTAATTCTTCTGTTGATATTATTCTTCATGATACATATTACGTAGTAGCCCATTTC
CATTATGTATTATCTATGGGAGCAGTATTTGCTATTATGGCCGGATTTATTCACTGATAC
CCTTTATTTACTGGATTAACTTTAAATAATAAATGATTAAAAAGTCAATTTATTATTATA
TTTATTGGAGTAAATTTAACCTTTTTCCCCCAACATTTTCTTGGGTTAGCTGGAATACCT
CGACGTTATTCTGATTATCCCGACGCATACACAACATGAAATGTAATTTCTACAATTGGT
TCATCAATTTCATTACTAGGAATTTTATTTTTCTTTTATATTATTTGAGAAAGCTTAGTT
TCTCAACGACAAGTAATTTATCCAATTCAATTAAATTCATCAATTGAATGATATCAAAAT
ACTCCCCCAATGTCAACATGAGCTAATTTAGGTTTACAAGATAGAGCTTCTCCTTTAATA
GAACAATTAATTTTTTTTCATGATCACGCTCTTTTAATTTTAGTAATAATTACTGTATTA
GTAGGTTATTTAATATTTATACTATTTTTTAATAGTTATATTAATCGATTTTTATTACAC
GGACAATTAATTGAAATAATTTGAACAATTTTACCCGCAATTATTTTAGTTTTTATTGCT
TTTCCATCTTTACGATTATTATACTTACTTGATGAAATTAATGAACCTTCTGTAACTTTA
AAAAGTATTGGACACCAATGATACTGAAGTTATGAATATTCTGATTTTAATAATATTGAA
TTTGACTCTTATATAATTCCAACAAATGAATTAGAAACTGATGGATTTCGTTTATTAGAC
GTTGATAACCGTATTGTTTTACCTATAAATTCTCAAATTCGAATTTTAGTAACAGCCGCA
GATGTAATTCATTCTTGAACAATTCCTGCTTTAGGAGTTAAGGTAGATGGTACACCCGGA
CGTTTAAATCAAACTAATTTTTTCATAAATCGACCAGGATTATTTTACGGACAATGTTCA
GAAATTTGTGGGGCTAATCATAGATTTATACCAATTGTAATTGAAAGTGTTCCTGTAAAT
AATTTTATTAAATGAGAAATCAGTTCAGCACTAAGTCACTTTGTCTATATGGCAAATGTG
AGATGCAGTGTATGGAACGTCAATATTCTAGTATGAGAAATTAACGATTTAAGTCCTTCT
TAAATGAGGCCATTTACCCATAGAGGGTGCCAGGCCCGTATAACGTTAATGATTATTAGA
TGATGTTTCCAAAGAGTCGTGTTGCTTGATAGTGCAGCACTAAGTGGGTGGTAAACTCCA
TCTAAAACTAAATATAACCATGAGACCGATAGTAAACAAGTACCGTGAGGGAAAGTTGAA
AAGAACTCTGAATAGAGAGTTAAATAGTACGTGAAACTGCTTAGAGGTTAAGCCCGATGA
ACCTGAATATCCGTTATGGAAAATTCATCATTAGAATTGTAATA-TTTAATCAATATTAT
AACGATAGTGTGCATTTTTTCCATATAAGGACATTGTAATCTATTAGCATGTATGGAATT
TATCAAACAATTTTGA--TAAGAGTTTATTTAAATTAGAGTGCTTGCATTTTAACATAAA
ATAAATTTCAAAAATTTGATAAAGTGCTGATAGAT---TATATGAGTACAGTGCGTTAAT
TTTTCGGAATTATATAATGGC-ATGATT-ATCATTGATTTTTATGTTTATTATAAGCACT
TGTATGATTAACAATGCGAAAGA

D._nigrodunni
GCTGCCCTAGGTGGCATTGGTTTCGCAACGAGCAAGGAAATTGTCAAACGTGGTCCCAAG
AACTTTGTGGTTTTGGACAGAATTGAGGATCCCAAGGCAATTGCCGAGCTGAAGGCATTG
AATCCCAAGGTGACCGTTACCTTCTATCCCTATGACGTCACTGTGCCCGTGAAGGAGACT
GTGAAACTACTTACTACCATCTTCGCCAAGCTTAACACGGTTGATCTGTTGATCAACGGT
GCCGGAATCCTCGATGATCATCAAATTGAACGCACCATTGCAATCAATTTTACTGGCCTG
GTCAACACCACCACGGCCATAATGGAATTCTGGGATAAGCGCAAGGGTGGACCAGGTGGT
GTTATTGCCAACATCTGCTCTGTGACTGGCTTCAATGCCATCTACCAGGTGCCTGTTTAC
TCTGCCTCTAAGGCAGCGGTTGTAAGCTTCACCAATTCTCTAGCGAAATTGGCTCACATT
ACTGGCGTCACAGCTTACTCAATCAACCCGGGTATTACGGTGACCCCTCTGACCCACAAA
TTCAACTCTTGGCTTGATGTGGAGCCACGTGTCGCTGAGCTGCTTAATGAGCATCCCACA
CAGACGACGGAAGAGTGTGGAATCAGTTTTGTGAAGGCCATTGAGGCTAATCAAAATGGT
GCTATTTGGAAGCTGGATTTGGCTCGATTGGAGCCAGTGACATGGACTAAGCAGTTTATA
CCAAATTTCTGCAAACAATTGCTGGGCAAGATTAAGCCAAATGCCATTGCCATATCACTG
ATCAAGGGCTTCGATAAAGCCGAAGGTGGCGGCATTGATCTAATTTCGCACATTATTACC
CGCCATTTGAAGATTCCATGCGCTGTGCTCATGGGTGCCAATCTGGCCAATGAGGTGGCC
GAGGGTAACTTCTGCGAGACAACCATTGGCTGCACGGACAAAAAGTACGGCAAGGTGCTG
CGTGATCTCTTCCAGGCTAACCACTTCCGTGTCGTTGTCGTTGACGATGCCGACGCCGTT
GAAGTTTGCGGTGCCCTCAAGAACATTGTCGCCTGTGGTGCGGGCTTTGTCGATGGCCTA
AAACTTGGTGATAACACCAAGGCGGCTGTCATTCGTCTTGGCCTTATGGAGATGATCCGT
TTCGTTGATGTCTTCTATCCAGGCAGCAAGTTGTCCACCTTCTTTGAGAGCTGTGGTGTT
GCGGATCTCATCACGACGTGCTATGGTGGTCGTAACCGTCGCGTCTCGGAGGCTTTTGTC
ACTTCGGGCAAAACTATTGAGGAGCTCGAGAAGGAAATGCTCAATGGCCAGAAGTTGCAG
GGACCACCCACCGCCGAGGAGGTTAACTATATGTTGAAAAACAAAGGCCTGGAGGATAAA
TTCCCACTGTTCACCGCCATACACAAAATTTTTGGATCTTTAGGAATAATTTATGCTATA
CTAGCTATTGGGTTACTTGGATTTATTGTTTGAGCTCATCATATATTTACAGTCGGAATA
GACGTTGATACTCGAGCTTATTTCACTTCAGCAACAATAATTATTGCTGTTCCTACAGGA
ATTAAAATTTTTAGATGATTAGCAACTTTACATGGAACTCAATTATCTTATTCTCCAGCT
ATTTTATGAGCTTTAGGGTTTGTTTTTTTATTTACTGTTGGAGGATTAACAGGAGTTGTT
CTTGCTAATTCATCTGTAGATATTATTCTTCATGATACATATTATGTAGTAGCTCATTTT
CATTATGTTCTATCAATAGGAGCAGTATTCGCTATTATAGCTGGGTTTGTTCATTGATAC
CCCCTTTTTACTGGATTAACTATAAATAATAAATGATTAAAAAGTCAATTTATTATTATA
TTTATTGGAGTAAATTTAACATTCTTCCCTCAACATTTTTTAGGATTAGCTGGAATACCA
CGACGTTACTCTGATTATCCTGATGCTTACACAACATGAAACGTAATTTCTACAATTGGT
TCAACAATTTCTTTATTAGGAATTTTATTCTTTTTTTATATCATTTGAGAAAGTTTAATT
TCTCAACGACAAGTAATTTACCCAATTCAACTTAATTCTTCAATTGAATGATATCAAAAT
ACACCTCCAATGTCAACATGAGCTAACTTAGGACTTCAAGATAGAGCTTCTCCTTTAATA
GAACAATTAATTTTTTTTCATGATCATGCTTTATTAATTTTAGTAATAATTACTGTTTTA
GTAGGATATTTAATATTTATATTATTTTTTAATAAATATATTAATCGATTTTTATTACAT
GGTCAACTAATTGAAATAATTTGAACAATTTTACCTGCAATCATTTTATTATTTATTGCT
TTACCTTCTCTTCGTTTATTATACCTTCTTGATGAAATTAATGAACCTTCTGTAACTTTA
AAAAGAATTGGTCATCAATGATATTGAAGTTATGAATATTCAGATTTTAACAATGTAGAA
TTTGATTCTTACATAATTCCTACAAACGAATTAGAAAATGATGGATTCCGACTTCTTGAT
GTCGATAATCGAGTTGTCTTACCAATAAATTCTCAAATTCGAATTTTAGTAACAGCTGCA
GATGTAATTCATTCATGAACAATCCCAGCTTTAGGTGTAAAGGTAGATGGAACTCCTGGA
CGTTTAAATCAAACTAATTTTTTTATAAATCGACCAGGATTATTCTATGGTCAATGTTCA
GAAATTTGTGGAGCTAATCATAGTTTTATACCTATTGTAATTGAAAGTGTCCCTGTAAAT
TATTTTATTAAATGAGAAATCAGTTCAGCACTAAGTCACTTTGTCTATATGGCAAATGTG
AGATGCAGTGTATGGAACATCAATATTCTAGTATGAGAAATTAACGATTTAAGTCCTTCT
TAAATGAGGCCATTTACCCATAGAGGGTGCCAGGCCCGTATAACGTTAATGATTATTAGA
TGGTGTTTCCAAAGAGTCGTGTTGCTTGATAGTGCAGCACTAAGTGGGTGGTAAACTCCA
TCTAAAACTAAATATAACCATGAGACCGATAGTAAACAAGTACCGTGAGGGAAAGTTGAA
AAGAACTCTGAATAGAGAGTTAAATAGTACGTGAAACTGCTTAGAGGTTAAGCCCGATGA
ACCTGAATATCCGTTATGGAAAATTCATCATTAGACTTGTAATA-TTTAAACAATATTAT
AAAAATAGTGTGCATTTTTTCCATATAAGGACATTGTAATCTATTAGTTAAAAG-TAATT
TATCAAAAAATTTTAGA-TAAATGTTTATTTAAATTAAGGTGCTTGCATTTTAACACAAA
ATAAATGTCTTTAATTTGATAAAGTGCTGATAGATT--TATATGAATACAGTGCGTTAAT
TTTTCGGAATTATATAATGGC-ATGATT-ATCATTGATTTTTGTGTTTATTATATGCACT
TGTATGATTAACAATGCGAAAG-

D._nigromaculata
GCCGGTCTGGGCGGCATTGGTCTGGACACGAGTCGGGAGATTGTCAAACTTGGCCCCAGG
AACTTGGTGATCCTTGACAGAATTGAGAATCCAGCGGCAATTGCCGAACTAAAGGCACTC
AATGCCAAGACGACCGTTACTTTCTTTCCCTATGATGTGACAGTTTCTTTGAATGAATCC
ACTCAGCTGCTGAAGTCGATCTTCGCCAAGTTGAAGACAGTTGATCTGTTGATTAATGGA
GCTGGCATTCTCGACGATCATCAGATTGAACGCACGATTGCGATCAACTTTACGGGCCTG
GTTAACACCACCACTGCCATTATGGACTTCTGGGATAAGCGCAAGGGTGGACCAGGTGGT
ATCATTTGCAACATTTGCTCAGTGACTGGCTTCAATGCCATCTACCAAGTGCCTGTTTAC
TCCGCCTCAAAGGCAGCTGTTGTTAGCTTCACCAGTTCTCTGGCGAAACTGGCACCTATT
ACTGGCGTCACTGCGTACTCCATCAATCCGGGTATTACCAAGACCACGCTGGTCCACAGA
TTCAACTCCTGGCTGGATGTGGAGCCCCGTGTGGCTGAGCTGCTCGATGAGCATCCCACA
CAGACGACCACACAATGTGCCCAGAACTTTGTCAAGGCCATTGAGGCGAATCAAAATGGT
GCCATCTGGAAACTGGACTTGGGCCGTCTGGATCCCGTCAACTGGACCAAGCAGTTTATA
CCAAATTTCTGCAAACAATTGCTGGGCAAGATCAAGCCCACTGCCATTGCCATTTCACTG
ATCAAGGGCTTCGATAAAGCCGAAGGTGGTGGCATTGATCTAATTTCGCACATTATTACC
CGCCACCTGAAGATACCATGCGCTGTGCTCATGGGTGCTAATCTGGCCAATGAAGTAGCT
GAAGGCAACTTTTGCGAGACGACAATCGGCTGCACGGACAAGAAATACGGCAAGGTGCTG
CGTGATCTCTTCCAGGCGAATCATTTCCGTGTCGTTGTCGTGGCGGATGCCGATGCCGTT
GAGGTTTGCGGTGCTCTGAAGAACATTGTCGCCTGTGGTGCGGGCTTTGTTGATGGCCTT
AAGCTGGGCGACAACACCAAGGCGGCGGTCATTCGACTTGGCCTTATGGAAATGATCCGT
TTCGTTGATGTCTTCTACCCAGGCAGCAAATTGTCCACTTTCTTTGAGAGCTGTGGTGTG
GCAGATCTCATCACGACGTGCTATGGTGGACGCAATCGTCGCGTCTCGGAAGCTTTTGTC
ACCTCTGGCAAAACAATTGAGGAACTGGAAAAGGAAATGCTCAATGGCCAGAAATTGCAG
GGCCCACCCACTGCCGAAGAGGTTAACTACATGTTGAAGAACAAAGGCCTGGAGGACAAA
TTCCCCCTGTTCACAGCCATACACAAAATATTTGGGGCCTTAGGAATAATTTATGCTATA
TTAGCTATTGGTCTATTAGGATTCATTGTATGAGCCCACCATATATTTACTGTAGGGATA
GACGTAGACACACGAGCTTATTTTACTTCAGCTACAATAATTATTGCGGTACCTACCGGA
ATTAAAATTTTTAGATGACTTGCAACTTTACACGGAGCTCAATTATCTTATTCTCCCGCA
ATTTTATGGGCCTTAGGATTTGTATTTTTATTCACCGTAGGGGGATTAACAGGAGTAGTT
CTTGCTAACTCATCTGTAGATATTATTCTTCATGATACATATTATGTTGTAGCCCATTTT
CATTATGTATTATCTATGGGAGCAGTATTTGCAATTATAGCAGGATTTATCCACTGATAC
CCTTTATTTACAGGATTAACCTTAAATAATAAATGATTAAAAAGTCAATTTATTATTATA
TTTATTGGAGTAAATTTAACATTTTTCCCTCAACATTTTTTAGGTTTAGCCGGGATACCT
CGACGATACTCTGACTACCCTGACGCTTACACAACATGAAATGTAATTTCAACTATTGGT
TCTTCTATTTCACTTTTAGGTATTTTATTCTTTTTTTATATTATTTGAGAAAGTTTAGTA
TCACAACGTCAAGTAATTTATCCAATTCAACTAAATTCTTCAATTGAATGATATCAAAAT
ACCCCTCCAATGTCAACATGAGCTAACTTAGGGTTACAAGATAGAGCCTCTCCTTTAATG
GAACAATTAATTTTTTTTCATGATCATGCATTATTAATTTTAGTAATAATTACTGTATTA
GTAGGGTATTTAATATTTATATTATTTTTTAATTCTTATATTAACCGATTTTTATTACAT
GGTCAACTCATTGAAATAATTTGAACTATTTTACCAGCTATTATTTTACTATTTATTGCC
TTACCTTCTTTACGTCTTCTATATCTTCTTGATGAAATTAATGAACCTTCAGTAACTTTA
AAAAGAATTGGACACCAGTGATACTGAAGTTATGAATATTCAGATTTTAATGATATTGAA
TTTGATTCATATATAATTCCAACAAATGAATTAAGAAATGATGGATTTCGACTTCTTGAT
GTTGATAACCGAATTGTTTTACCAATAAATTCTCAAATTCGAATTTTAGTGACAGCAGCT
GATGTAATTCATTCATGAACTATCCCAGCTTTAGGGGTTAAGGTTGACGGAACTCCTGGA
CGATTAAACCAAACTAATTTTTTTATAAACCGACCGGGATTATTTTACGGACAATGTTCA
GAAATTTGTGGAGCTAATCACAGTTTTATACCTATTGTAATTGAAAGAGTTCCTGTAAAT
TATTTTATTAAATGAGAAATCAGTTCAGCACTAAGTCACTTTGTCTATATGGCAAATGTG
AGATGCAGTGTATGGAACATCAATATTCTAGTATGAGAAATTAACGATTTAAGTCCTTCT
TAAATGAGGCCATTTACCCATAGAGGGTGCCAGGCCCGTATAACGTTAATGATTATTAGA
TGGTGTTTCCAAAGAGTCGTGTTGCTTGATAGTGCAGCACTAAGTGGGTGGTAAACTCCA
TCTAAAACTAAATATAACCATGAGACCGATAGTAAACAAGTACCGTGAGGGAAAGTTGAA
AAGAACTCTGAATAGAGAGTTAAATAGTACGTGAAACTGCTTAGAGGTTAAGCCCGATGA
ACCTGAATATCCGTTATGGAAAATTCATCATTAGAGTTGTAATA-TTTAAACAATATTAT
AATAATAGTGTGCATTTTTTCCATATAAGGACATTGTAATCTATTAGTATCAA--TAATT
TATCAAAAAATTTTAGA-AAATAGCTTATTTAAATTAAAGTGCTTGCATTTTAACATAAA
ATAAATTTCCTAAATTTGATAAAGTGCTGATAGATT--TATATGAATACAGTGCGTTAAT
TTTTCGGAATTATATAATGGC-ATGATT-ATCATTGATTTTTATGTTTATTATATGCACT
TGTATGA-TAACAATGCGAAAGA

D._orientacea
GCCGGTTTGGGTGGCATTGCTCTGGACACGAGCCGGGAAATTGTTAAACGAGGTCCTAAG
AACATGGTGATCCTTGACAGAATTGAGAACCCCACAGCAATTGCCGAGCTGAAGGCGATC
AATCCCAAGGTGACCGTAACTTTCTATCCCTATGATGTCACAGTTCCGCTGACTGAAACC
TCCAAGTTGCTGAAGACAATCTTCGCCAAACTGAAGACTGTTGATCTGTTGATCAATGGG
GCTGGCATTCTGGATGATCATCAGATTGAGCGCACTATTGCGGTTAATTTCACAGGCCTG
GTTAACACAACCACTGCCATTATGGAGTTCTGGGATAAGCGCAAGGGTGGCCCAGGTGGT
GTCATTGCCAACATTTGCTCTGTGACTGGCTTTAATGCGATTTACCAGGTGCCTGTTTAC
TCCGCCTCAAAGGCTGCAGTCGTCAGCTTCACCAGCTCCCTGGCCAAATTGGCACCAATT
ACTGGCGTCACAGCTTACTCCATCAACCCGGGTATTACTGTAACCCCACTGACCCACAAA
TTTAACTCCTGGCTAGATGTGGAGCCACGTGTCGCTGAGCTTCTCAATATGCATCCAACA
CAGACGACCGCTCAATGCGCCCAGAACTTTGTCAAGGCTATTGAGTCCAATCAAAATGGT
GCCATCTGGAAGTTGGACTTGGGTCGACTAGATGCCGTCACATGGACAAAGCAGTTTATA
CCAAATTTCTGCAAACAATTGCTGGGCAAGATCAAGCCAAATGCCATTGCCATTTCACTG
ATCAAGGGCTTCGATAAGGCCGAAGGTGGCGGCATTGATCTAATTTCGCACATTATTACC
CGCCATTTGAAGATACCATGCGCTGTGCTCATGGGTGCTAATCTGGCCAATGAGGTGGCC
GAAGGCAACTTTTGCGAGACGACAATCGGCTGCACTGACAAAAAATACGGCAAGGTGTTG
CGTGATCTCTTCCAGGCAAATCATTTCCGTGTCGTAGTTGTCGAGGATGCCGATGCCGTT
GAGGTTTGCGGTGCCCTGAAGAATATTGTCGCCTGTGGTGCGGGCTTTGTTGATGGCCTT
AAGCTGGGTGACAACACCAAGGCGGCGGTTATTCGTCTCGGCCTAATGGAAATGATCCGT
TTCGTCGATGTCTTTTACCCAGGCAGCAAATTATCCACCTTCTTCGAGAGCTGCGGTGTT
GCGGATCTCATCACGACGTGCTACGGTGGTCGCAATCGTCGCGTCTCAGAGGCTTTTGTC
ACCTCTGGCAAAACAATTGAGGAACTGGAAAAGGAAATGCTCAATGGCCAGAAACTGCAA
GGCCCACCCACTGCCGAAGAGGTTAACTATATGTTGAAAAACAAAGGCTTGGAGGATAAA
TTCCCTCTCTTCACCGCCATACACAAAATTTTTGGTTCTTTAGGAATAATTTATGCAATA
CTAGCTATTGGTTTATTAGGATTTATTGTATGAGCTCATCATATATTTACAGTTGGAATA
GATGTAGATACACGAGCTTATTTTACCTCAGCTACTATAATTATTGCTGTACCAACAGGA
ATTAAGATTTTTAGTTGACTTGCAACTCTTCATGGAGCTCAACTGTCTTACTCCCCTGCT
ATTTTATGAGCTTTAGGATTTGTATTTTTATTCACCGTAGGTGGATTAACAGGGGTTGTT
TTAGCTAATTCATCTGTTGATATTATCCTTCACGACACATATTATGTAGTAGCCCATTTT
CATTATGTATTATCTATAGGGGCAGTATTTGCTATTATAGCAGGTTTTATCCACTGATAC
CCATTATTTACAGGTTTAACTTTAAATAATAAATGATTAAAAAGTCAATTTATTATTATA
TTTATTGGGGTAAATTTAACATTTTTCCCTCAACATTTTTTAGGATTAGCTGGAATACCT
CGACGTTACTCAGACTATCCTGATGCCTATACAACTTGAAATGTAATTTCAACAATTGGT
TCATCTATCTCTTTACTAGGAATTTTATTCTTTTTTTATATTATTTGAGAAAGATTAATT
TCAAAACGGCAAGTAATTTACCCAATTCAATTAAATTCATCTATTGAATGATACCAAAAT
ACACCCCCAATGTCAACATGAGCTAATTTAGGGTTACAAGATAGAGCCTCTCCTTTAATA
GAACAATTAATTTTTTTCCACGATCACGCACTATTAATTTTAGTAATAATTACTGTATTA
GTTGGATATTTAATATTTATACTATTTTTCAACTCATATATTAACCGATTTTTATTACAT
GGACAATTAATTGAAATAATTTGAACAATTTTACCCGCTATTATTTTATTATTTATTGCC
TTCCCTTCTTTACGACTTTTATACCTACTAGATGAAATTAATGAACCTTCTGTCACTTTA
AAAAGAATTGGACATCAATGATATTGAAGTTACGAATATTCTGATTTTAATGATATTGAA
TTTGATTCTTATATAATTCCAACAAATGAATTAGAAAATGATGGGTTTCGTTTACTTGAT
GTAGATAATCGAATTGTTTTACCTATAAATTCTCAAATTCGAATTTTAGTAACCGCAGCA
GATGTAATTCATTCATGAACAATCCCAGCCTTAGGGGTTAAGGTTGATGGAACACCAGGT
CGACTAAATCAAACTAATTTTTTTATAAATCGACCTGGTTTATTTTATGGTCAATGTTCT
GAAATCTGTGGAGCAAACCATAGTTTTATACCTATTGTAATTGAAAGTGTACCTGTAAAT
TATTTTATTAAATGAGAAATCAGTTCAGCACTAAGTCACTTTGTCTATATGGCAAATGTG
AGATGCAGTGTATGGAACATCAATATTCTAGTATGAGAAATTAACGATTTAAGTCCTTCT
TAAATGAGGCCATTTACCCATAGAGGGTGCCAGGCCCGTATAACGTTAATGATTATTAGA
TGGTGTTTCCAAAGAGTCGTGTTGCTTGATAGTGCAGCACTAAGTGGGTGGTAAACTCCA
TCTAAAACTAAATATAACCATGAGACCGATAGTAAA-AAATACCGGAAGGGAAAGTTGAA
AAGAACTCTGAATAGAGAGTTAAATAGTACGTGAAACTGCTTAGAGGTTAAGCCCGATGA
ACCTGAATATCCGTTATGGAAAATTCATCATTAGAATTGTAATA-TTTAAACAATATTAT
AAGGATAGTGTGCATTTTTTCCATATAAGGACATTGTAATCTATTAGTATCAAA-CAATT
TATCAAAAAATTTTAGA-CAAATGCTTATTTAAATTAGAATGCTTGCATTTTAACATAAA
ATAAATGTCATAAATTTGATAAAGTGCTGATAGATT--TATATGAGTACAGTGCGTTAAT
TTTTCGGAATTATATAATGGC-ATGATT-ATCATTGATTTTTGTGTTTATTATATGCACT
TGTATGA-TAACAATGCGAA---

D._pallidifrons
GCCGGTCTGGGTGGCATTGGTCTGGACACGAGCCGGGAGATTGTCAAGAGCGGCCCCAAG
AACCTGGTGATCTTGGACCGTATTGAGAACCCCGCGGCCATTGCCGAGCTGAAGGCAATC
AATCCTAAGGTTACCGTTACCTTCTATCCTTATGATGTTACTGTTCCGCTGGCGGAGACC
ACCAAGCTCCTCACCACTGTTTTTGCCCAGCTAAAGACTGTTGATCTCTTGATCAATGGC
GCCGGCATCCTTGACGATCATCAAATTGAACGCACCATTGCCGTCAATTTCACCGGTCTG
GTTAACACCACGACCGCCATTCTGGAGTTCTGGGATAAGCGCAAGGGTGGCCCAGGCGGC
GTTATTGCCAACATCTGCTCTGTGACTGGATTCAACGCCATCTACCAGGTGCCCGTTTAC
TCAGCCTCCAAGGCGGCTGTTGTCAGCTTCACCAGCTCATTGGCTAAACTGGCCCATATC
ACTGGAGTGACTGCCTACTCCATCAACCCTGGTATTACCAAGACAACTCTGGTCCACAAA
TTCAACTCTTGGCTCGATGTGGAGCCTCGTGTTGCCGAGCTGCTGGATGAGCATCCCACT
CAGACTACACTCCAATGCGCCCAGAACTTTGTGAAGGCAATTGAGGCTAACCAGAATGGT
GCCATCTGGAAACTGGACTTGGGTCGTTTGGACCCCGTCAACTGGACCAAGCAGTTTATA
CCGAATTTCTGCAAACAATTGCTGGGCAAAATCAAGCCAAATGCCATTGCCATATCGCTG
ATCAAGGGCTTCGACAAAGCCGAAGGCGGCGGCATTGATCTAATTTCGCACATTATCACC
CGCCATTTGAAGATACCATGCGCTGTCCTCATGGGAGCTAATCTGGCCAACGAGGTGGCC
GAGGGAAACTTCTGCGAGACGACAATCGGCTGCACGGACAAAAAATACGGCAAAGTGCTG
CGTGATCTCTTCCAGGCCAATCACTTCCGTGTCGTGGTTGTTGAGGATTCCGATGCCGTT
GAGGTTTGCGGTGCCCTCAAGAACATTGTTGCCTGCGGAGCGGGCTTCGTTGATGGTCTG
AAGCTGGGCGACAACACCAAGGCAGCTGTTATTCGTCTTGGCCTTATGGAAATGATTCGT
TTCGTCGAAGTCTTCTACCCTGGCAGCAAGTTGTCTACCTTCTTCGAGAGCTGCGGTGTT
GCGGATCTTATCACAACGTGCTACGGTGGCCGCAATCGTCGTGTCTCTGAGGCTTTTGTC
ACCTCTGGCAAAACAATTGAAGAGCTGGAGAAGGAAATGCTCAATGGACAAAAATTGCAG
GGTCCTCCCACTGCCGAGGAAGTTAACTACATGTTGAAGAACAAGGGTCTGGAGGACAAA
TTCCCTCTGTTCACCGCCATTCACAAAATTTTTGGGTCTCTTGGAATAATTTATGCTATA
TTAGCAATTGGGTTATTAGGGTTTATTGTATGAGCTCATCATATATTTACTGTAGGGATA
GACGTTGATACACGAGCTTATTTCACTTCTGCTACAATAATTATTGCTGTTCCTACTGGA
ATTAAAATTTTCAGTTGATTAGCTACATTACATGGTGCTCAATTATCTTATTCTCCTGCA
ATTTTATGAGCTCTTGGGTTTGTATTTTTATTCACTGTAGGAGGGCTAACAGGAGTTGTT
CTTGCTAATTCTTCTGTTGATATTATTCTCCATGATACATATTATGTAGTAGCCCATTTT
CATTATGTGTTATCTATAGGAGCAGTATTTGCAATTATAGCGGGATTTATTCATTGATAC
CCTTTATTTACCGGATTAACTTTAAATAATAAATGATTAAAAAGTCAATTTATTATTATA
TTTATTGGGGTAAATTTAACTTTTTTCCCTCAACATTTTCTTGGATTAGCTGGAATACCT
CGACGTTATTCTGATTATCCCGATGCATACACAACATGAAATGTAATTTCTACAATTGGT
TCATCAATTTCATTATTAGGAATTTTATTTTTCTTTTATATTATTTGAGAAAGCTTAGTT
TCTCAACGACAAGTAATTTATCCAATTCAATTAAATTCATCAATTGAATGATACCAAAAT
ACCCCTCCAATGTCAACATGAGCTAATTTAGGTTTACAAGATAGAGCTTCTCCTTTAATA
GAACAATTAATTTTTTTTCATGATCATGCTCTTTTAATTTTAGTAATAATTACTGTATTA
GTAGGTTATTTAATATTTATATTATTTTTTAATAGCTATATTAATCGATTTTTATTGCAT
GGGCAATTAATTGAAATAATTTGAACAATCTTACCTGCAATTATTTTAGTTTTCATTGCT
TTTCCGTCTTTACGATTATTATATTTACTTGATGAAATTAATGAACCTTCTGTAACTTTA
AAAAGTATCGGGCACCAATGATACTGAAGTTATGAATATTCTGATTTTAATAATATTGAA
TTTGACTCTTACATAATTCCAACAAATGAATTAGAAACTGATGGATTTCGTTTATTAGAT
GTTGATAATCGTATTGTTTTACCTATAAATTCTCAAATTCGAATTTTAGTAACAGCCGCA
GATGTAATTCATTCTTGAACAATCCCTGCCTTAGGAGTTAAGGTAGATGGAACACCTGGA
CGTTTAAATCAAACTAATTTTTTCATAAATCGACCAGGGTTATTTTATGGACAATGTTCA
GAAATTTGTGGAGCTAATCATAGATTTATACCAATTGTAATTGAAAGTGTCCCTGTGAAT
AATTTTATTAAATGAGAAATCAGTTCAGCACTAAGTCACTTTGTCTATATGGCAAATGTG
AGATGCAGTGTATGGAACGTCAATATTCTAGTATGAGAAATTAACGATTTAAGTCCTTCT
TAAATGAGGCCATTTACCCATAGAGGGTGCCAGGCCCGTATAACGTTAATGATTATTAGA
TGATGTTTCCAAAGAGTCGTGTTGCTTGATAGTGCAGCACTAAGTGGGTGGTAAACTCCA
TCTAAAACTAAATATAACCATGAGACCGATAGTAAACAAGTACCGTGAGGGAAAGTTGAA
AAGAACTCTGAATAGAGAGTTAAATAGTACGTGAAACTGCTTAGAGGTTAAGCCCGATGA
ACCTGAATATCCGTTATGGAAAATTCATCATTAGAATTGTAATA-TTTAATCAATATTAT
AACGATAGTGTGCATTTTTTCCATATAAGGACATTGTAATCTATTAGCATGTATGGAATT
TATCAAACAATTTTGA--TAAGAGTTTATTTAAATTAGAGTGCTTGCATTTTAACATAGA
ATAAATTTCAAAAATTTGATAAAGTGCTGATAGAT---TATATGAGTACAGTGCGTTAAT
TTTTCGGAATTATATAATGGC-ATGATT-ATCATTGATTTTTATGTTTATTATAAGCACT
TGTATGATTAACAATGCGAAAG-

D._parthenogenetica
GCCGCTTTAGGTGGCATTGGTTTCGCCACGAGCAAGGAAATTGTTAAACGTGGTCCCAAG
AACTTTGTGGTTTTGGACAGAATTGAGGATCCCAAGGCAATTGCCGAGCTGAAGGCACTG
AATCCCAAGGTGACCGTTACCTTCTATCCCTATGACGTCACTGTGCCCGTGAAGGAGACT
GTAAAACTATTAAGTACTATCTTCGCGAAGCTGAAAACGGTTGATTTGTTGATTAACGGT
GCCGGAATCCTCGATGATCACCAGATAGAACGCACCATTGCAATCAATTTTACTGGCCTG
GTCAACACCACCACAGCCATTATGGAGTTCTGGGATAAGCGTAAGGGTGGACCTGGTGGT
GTTATTGCCAACGTCTGCTCTGTAACTGGCTTCAATGCTATTTACCAGGTTCCTGTTTAC
TCTGCCTCCAAGGCAGCTGTTGTAAGCTTCACCAGTTCTCTGGCGAAATTGGCGCCCATT
ACTGGCGTAACAGCCTACTCAATCAACCCGGGTATTACGGTGACCCCTCTGACTCACAAA
TTCAACTCTTGGCTTAACGTGGAGCCACGTGTCTCTGAGCTGCTCAATGAGCATCCCACA
CAGACTCCGGATGAGTGTGGCCTGAGTTTTGTGAAGGCCATTGAGGCTAATGAAAATGGT
GCTATTTGGAAGCTGGATTTGGCACGATTGGAGCCCGTGACCTGGACTAAGCAGTTTATA
CCAAATTTCTGCAAACAATTGCTGGGCAAGATTAAGCCAAACGCCATTGCCATATCACTG
ATCAAGGGCTTCGATAAAGCCGAAGGTGGCGGCATTGATCTAATTTCGCACATTATTACC
CGCCATTTGAAGATTCCATGCGCTGTGCTCATGGGTGCCAATCTGGCCAATGAAGTGGCC
GAGGGTAACTTCTGCGAGACAACCATAGGCTGCACGGACAAAAAGTACGGCAAGGTGCTG
CGTGATCTCTTCCAGGCGAATCATTTCCGCGTCGTTGTCGTTGATGATGCCGATGCCGTT
GAGGTTTGCGGTGCCCTCAAAAACATTGTCGCTTGTGGTGCAGGCTTTGTCGATGGCTTA
AAGCTGGGTGATAACACCAAAGCGGCTGTCATTCGTCTTGGCCTTATGGAGATGATCCGT
TTCGTTGATGTCTTCTATCCAGGCAGCAAGCTCTCCACCTTCTTTGAGAGCTGTGGTGTT
GCGGATCTCATAACGACGTGCTATGGTGGTCGCAATCGTCGCGTGTCGGAGGCTTTTGTC
ACTTCAGGCAAAACCATTGAGGAGCTCGAGAAGGAAATGCTCAATGGCCAGAAGTTGCAG
GGACCACCCACCGCCGAGGAGGTTAACTATATGTTGAAAAACAAAGGCCTGGAGGATAAA
TTCCCACTGTTCACCGCCATACACAAAATTTTCGGATCTTTAGGTATAATCTATGCTATA
TTAGCAATTGGTTTACTTGGATTTATTGTTTGAGCTCATCATATATTTACAGTTGGTATA
GACGTTGATACTCGAGCTTATTTCACTTCAGCAACTATAATTATTGCTGTTCCTACAGGA
ATTAAAATTTTCAGATGATTAGCAACTTTACATGGAACACAATTATCTTATTCTCCTGCT
ATTTTATGAGCTTTAGGATTTGTTTTCTTATTTACTGTAGGAGGACTAACAGGAGTTGTT
CTTGCTAATTCATCTGTAGATATTATTCTTCATGATACATATTATGTAGTAGCTCATTTT
CATTATGTTTTATCAATAGGAGCTGTATTTGCTATTATAGCAGGATTCGTTCATTGATAC
CCTCTTTTTACTGGATTAACTTTAAATAATAAATGATTAAAAAGTCAATTTATTATTATA
TTTATTGGAGTAAATTTAACATTTTTCCCTCAACATTTCTTAGGATTAGCTGGTATACCT
CGACGTTATTCTGATTATCCTGATGCTTATACAACATGAAATGTAATTTCAACAATTGGT
TCAAGAATTTCTTTATTAGGAATTTTATTCTTTTTTTACATTATTTGAGAAAGTTTAATT
TCTCAACGACAAGTAATTTACCCAGTTCAATTAAATTCTTCAATCGAATGATATCAAAAT
ACACCACCAATGTCAACATGAGCTAACTTAGGACTTCAAGATAGAGCTTCTCCTTTAATA
GAACAATTAATTTTTTTTCATGATCATGCTTTATTAATTTTAGTTATAATTACTGTTTTA
GTAGGTTATTTAATATTTATATTATTTTTTAATAAATATATTAATCGATTTTTATTACAT
GGTCAACTAATTGAAATAATTTGAACTATCTTACCCGCAATTATTTTATTATTTATTGCT
TTACCTTCTCTTCGTTTATTATACCTTCTTGATGAAATTAATGAACCTTCTGTAACTCTA
AAAAGAATTGGACACCAATGATACTGAAGTTATGAATACTCAGATTTTAATAATGTTGAA
TTTGATTCTTATATAATTCCTACAAATGAATTAGAAAATGACGGATTTCGACTTCTTGAC
GTTGATAACCGTATTGTTTTACCAATAAATTCTCAAATTCGAATTTTAGTAACAGCTGCT
GATGTAATTCACTCATGAACAATCCCAGCTTTAGGTGTTAAGGTTGATGGAACTCCTGGA
CGTTTAAATCAAACTAATTTCTTTATAAATCGCCCAGGATTATTTTATGGTCAATGTTCA
GAAATTTGCGGAGCTAATCATAGTTTTATACCTATTGTAATTGAAAGTGTCCCTGTAAAT
TATTTTATCAAATGAGAAATCAGTTCAGCACTAAGTCACTTTGTCTATATGGCAAATGTG
AGATGCAGTGTATGGAACATCAATATTCTAGTATGAGAAATTAACGATTTAAGTCCTTCT
TAAATGAGGCCATTTACCCATAGAGGGTGCCAGGCCCGTATAACGTTAATGATTATTAGA
TGGTGTTTCCAAAGAGTCGTGTTGCTTGATAGTGCAGCACTAAGTGGGTGGTAAACTCCA
TCTAAAACTAAATATAACCATGAGACCGATAGTAAACAAGTACCGTGAGGGAAAGTTGAA
AAGAACTCTGAATAGAGAGTTAAATAGTACGTGAAACTGCTTAGAGGTTAAGCCCGATGA
ACCTGAATATCCGTTATGGAAAATTCATCATTAGACTTGTAATA-TTTAAACAATATTAT
GATAATAGTGTGCATTTTTTCCATATAAGGACATTGTAATCTATTAGTTAAAAA-TAATT
TATCAAAAAATTTTAGA-TAAAAGTTTATTTAAATTAAAGTGCTTGCATTTTAACATAAA
ATAAATGTCTTTAATTTGGTAAAGTGCTGATAGATT--TATATGAATACAGTGCGTTAAT
TTTTCGGAATTATATAATGGC-ATGATT-ATCATTGGTTTTTGTGTTTATTATATGCACT
TGTATGATTAACAATGCGAAAGA

D._phalerata
GCCGGTTTGGGTGGCATTGGTCTGGACACAAGTCGGGAGATTGTCAAACATGGTCCCAAG
AATCTGGTGATCCTTGACCGAGTTGAGAATCCCAAAGCAATTGCTGAGCTGAAGGCAATC
AATGCCAAGGTGACCGTTACATTTATTCCCTATGACGTCACTATTCCAATTACGGAGAGC
ATCAAGCTGCTGAAGACAATCTTCGCCAAGCTAAAGACTGTTGATCTGCTGATCAATGGA
GCTGGAATTCTCGATGATCATCAGATTGAACGCACCATTGCGATCAATTTTACGGGTCTG
GTTAACACCACCACTGCCATTATGGAGTTCTGGGATAAGCGCAAGGGTGGACCAGGTGGT
GTCATATGCAACATTTGCTCTGTGACTGGCTTCAATTCGATCCACCAGGTGCCTGTTTAC
TCAGCCTCAAAGGCAGCGGTTGTCAGCTTCACCAGCTCCCTGGCGAAACTGACACCTATT
ACTGGCGTCACAGCGTACTCCATTAACCCGGGTATTACAAAGACTCCGCTGACCCACACA
TTCAACTCCTGGCTGGATGTGGAACCACGTGTGGCTGAGTTGCTCAATGAGCATCCCACA
CAGACAACCACTGAATGTGCTCAGAACTTTGTCAAGGCCATTGAGTTGAATCGGAATGGT
GCCATCTGGATGCTGGACTTGGGACGATTGGACCCCATCACCT--------CAGTTTATA
CCAAATTTCTGCAAGCAATTGCTGGGCAAGATTAAACCAAATGCCATTGCCATTTCACTG
ATCAAGGGATTCGATAAAGCCGAAGGTGGCGGCATTGATCTAATTTCGCACATTATTACC
CGCCATCTGAAGATACCATGCGCCGTCCTCATGGGTGCTAATCTGGCCAATGAGGTCGCC
GAAGGCAACTTTTGCGAGACGACAATCGGCTGCGTAGACAAAAAGTACGGCAAGGTGCTG
CGTGATCTCTTCCAGGCAAATCATTTCCGTGTCGTGGTCGTTGAGGATGCCGATGCCGTT
GAGGTTTGCGGTGCCCTGAAGAACATTGTCGCCTGTGGAGCGGGCTTCGTTGATGGCCTT
AAGCTGGGCGACAACACCAAGGCGGCGGTCATTCGACTTGGCCTTATGGAAATGATCCGT
TTCGTCGATGTCTTCTACCCAGGCAGCAAATTGTCCACCTTCTTCGAGAGCTGTGGTGTT
GCGGATCTTATCACAACGTGCTATGGTGGACGCAATCGTCGTGTTTCAGAAGCTTTTGTC
ACCTCGGGCAAAACAATTGAGGAACTGGAAAAGGAAATGCTCAATGGCCAGAAATTGCAG
GGACCTCCCACTGCCGAGGAGGTTAACTACATGTTGAAGAACAAAGGACTGGAGGATAAA
TTCCCTCTGTTCACTGCCATACACAAAATTTTTGGATCATTAGGAATGATCTACGCTATA
TTAGCTATTGGTTTATTAGGATTTATTGTATGAGCTCATCATATATTTACAGTTGGAATA
GACGTTGACACACGAGCTTATTTTACCTCAGCTACAATAATTATTGCTGTACCTACTGGA
ATTAAAATTTTCAGATGATTGGCAACTTTACATGGAGCTCAATTATCTTATTCTCCTGCA
ATTTTATGAGCTTTAGGATTTGTATTTTTATTTACTGTAGGAGGATTAACTGGAGTTGTT
TTAGCTAATTCTTCAGTTGATATTATTCTTCATGATACATATTATGTAGTAGCTCATTTT
CATTACGTTTTATCAATAGGGGCAGTATTTGCTATCATGGCAGGATTTATTCACTGATAT
CCCTTATTTACTGGATTAACATTAAATAATAAATGATTAAAAAGTCAATTTATTATTATA
TTTATTGGAGTAAATTTAACATTTTTCCCTCAACATTTTTTAGGATTAGCTGGTATACCT
CGACGTTACTCAGATTACCCTGATGCTTACACAACATGAAATGTAATTTCAACTATTGGT
TCATCAATTTCTTTATTAGGAATTTTATTCTTTTTTTATATTATTTGAGAAAGTTTAATT
TCTCAACGACAAGTAATTTATCCAATTCAATTAAATTCATCAATTGAATGATACCAAAAC
ACCCCGCCTATGTCAACATGAGCTAATTTAGGTTTACAAGATAGAGCTTCTCCTTTAATA
GAACAATTAATTTTTTTTCATGATCATGCTTTATTAATTTTAGTAATAATTACAGTTTTA
GTAGGATATTTAATATTTATATTATTTTTTAATAGATATATTAACCGATTTTTACTTCAT
GGCCAACTTATTGAAATAATTTGAACTATTCTTCCAGCAATTATTTTATTATTCATTGCT
TTTCCCTCTTTACGTCTTTTATATTTACTTGATGAAATCAATGAACCTTCAGTAACTTTA
AAAAGAATTGGACACCAATGATATTGAAGTTATGAATATTCAGATTTTAATAATATTGAA
TTTGATTCTTATATAGTACCAACAAATGAATTAGAAAATGATGGGTTTCGACTTCTTGAT
GTTGATAACCGAATTATTTTACCAATAAATTCTCAAATTCGAATTTTAGTGACAGCCGCT
GATGTTATTCACTCATGAACAGTGCCAGCTTTAGGGGTTAAGGTAGATGGAACTCCTGGT
CGATTAAATCAAACTAATTTTTTCATAAACCGTCCAGGTCTATTTTATGGTCAATGTTCA
GAAATTTGTGGGGCTAACCATAGTTTTATACCTATTGTAATTGAAAGTGTACCTGTAAAT
TATTTTATTAAATGAGAAATCAGTTCAGCACTAAGTCACTTTGTCTATATGGCAAATGTG
AGATGCAGTGTATGGAACATCAATATTCTAGTATGAGAAATTAACGATTTAAGTCCTTCT
TAAATGAGGCCATTTACCCATAGAGGGTGCCAGGCCCGTATAACGTTAATGATTATTAGA
TGGTGTTTCCAAAGAGTCGTGTTGCTTGATAGTGCAGCACTAAGTGGGTGGTAAACTCCA
TCTAAAACTAAATATAACCATGAGACCGATAGTAAACAAGTACCGTGAGGGAAAGTTGAA
AAGAACTCTGAATAGAGAGTTAAATAGTACGTGAAACTGCTTAGAGGTTAAGCCCGATGA
ACCTGAATATCCATTATGGAAAATTCATCATTAGAATTGTAATA-TTTAAACAATATTAT
AATAATAGTGTGCATTTTTTCCATATAAGGACATTGTAATCTATTAGTATCAAT-TAATT
TATCAAAAAATTTTAGT-CAATTGCTTATTTAAATTAAAATGCTTGCATTTTAACATAAA
ATAAAAGTCATAAATTTGATAAAGTGCTGATAGATT--TATATGAATACAGTGCGTTAAT
TTTTCGGAATTATATAATGGC-ATGATT-ATCATTGATTTTTGTGTTTATTATATGCACT
TGTATGA-TAACAATGCGAA---

D._polymorpha
GCCGCCTTAGGTGGCATTGGTTTCGCAACGAGCAAGGAAATTGTGAAACGTGGTCCCAAG
AACTTTGTGGTTTTGGACAGAATTGAGGATCCCAAGGCAATTGCCGAGCTGAAGGCACTG
AATCCCAAGGTGACCGTTACATTCTATCCCTATGACGTCACTGTGCCCGTGAAGGAGACT
GTAAAACTACTTACTACCATCTTCGCGAAGCTAAAAACGGTTGATCTGTTAATCAACGGT
GCCGGAATTCTCGATGATCATCAGATTGAACGCACCATTGCAATCAATTTTACTGGCCTG
GTCAATACCACCACAGCCATAATGGAATTCTGGGATAAGCGCAAGGGTGGACCAGGTGGT
GTTATTGCCAACATCTGTTCTGTGACTGGCTTCAATGCCATCTATCAGGTGCCTGTTTAC
TCTGCCTCCAAGGCAGCGGTTGTGAGCTTCACCAGTTCTCTGGCGAAATTGGCACACATT
ACTGGTGTCACAGCTTACTCAATCAACCCTGGTATTACGGTGACCCCTCTGACCCACAAA
TTCAACTCCTGGCTTGATGTGGAGCCACGTGTTGCCGAGCTGCTCAATGAGCATCCCACA
CAGACGACGGAAGATTGTGGCCTTAATTTTGTGAAGGCCATTGAGGCTAATCAAAATGGT
GCTATTTGGAAGCTGGATTTGGCTCGATTGGAGCCAGTGACCTGGACTAAGCAATTTATA
CCAAATTTCTGCAAACAATTGCTGGGCAAGATTAAGCCAAATGCCATTGCCATATCACTG
ATCAAGGGCTTCGATAAAGCCGAAGGTGGCGGCATTGATCTAATTTCTCATATTATTACC
CGCCATTTGAAGATTCCATGCGCCGTGCTCATGGGTGCCAATCTGGCCAATGAGGTGGCC
GAGGGTAACTTCTGCGAGACAACCATTGGCTGCACGGACAAAAAGTACGGCAAGGTGCTG
CGTGATCTCTTCCAGGCGAATCATTTCCGTGTTGTTGTCGTTGATGATGCCGATGCCGTT
GAGGTTTGTGGTGCCCTCAAGAACATTGTCGCCTGTGGTGCGGGCTTTGTCGATGGCCTA
AAGCTGGGTGATAACACCAAGGCGGCTGTCATTCGTCTTGGCCTTATGGAGATGATTCGT
TTCGTTGATGTCTTCTATCCAGGCAGCAAGCTGTCCACCTTCTTTGAGAGCTGTGGTGTT
GCGGATCTCATCACGACGTGCTATGGTGGTCGTAACCGTCGCGTCTCGGAGGCTTTTGTC
ACTTCAGGCAAAACCATTGAGGAGCTCGAGAAAGAAATGCTCAACGGCCAGAAGTTGCAG
GGACCACCCACCGCCGAAGAGGTTAACTATATGTTGAAAAACAAAGGCTTGGAGGATAAA
TTCCCACTGTTCACCGCCATACACAAAATTTTTGGGTCTTTAGGAATAATTTATGCTATA
CTAGCTATTGGTTTACTTGGATTTATTGTATGAGCTCATCATATATTTACAGTTGGAATA
GACGTTGATACTCGAGCTTATTTCACTTCTGCTACGATAATTATTGCTGTTCCTACAGGA
ATTAAAATTTTTAGATGATTAGCAACTTTACACGGAACTCAATTATCTTATTCTCCTGCT
ATTTTATGAGCTTTAGGATTTGTTTTTTTATTTACTGTAGGGGGACTCACAGGAGTTGTT
CTTGCTAATTCATCTGTAGATATTATTCTTCATGATACATATTATGTAGTTGCTCATTTT
CACTACGTTTTATCAATAGGAGCAGTATTTGCTATTATAGCCGGATTCGTCCATTGATAC
CCTCTTTTTACTGGTTTAACTTTAAATAATACCTGATTAAAAAGTCAATTTATTATTATA
TTTATTGGAGTAAATTTAACATTTTTCCCTCAACATTTCTTAGGATTAGCTGGGATACCA
CGACGTTATTCTGATTATCCTGATGCTTATACAACGTGAAATGTAATTTCTACAATTGGG
TCAACAATTTCTTTACTAGGAATTTTATTCTTTTTTTATATTATTTGAGAAAGTTTAATT
TCTCAACGACAAGTAATTTATCCAGCTCAGTTAAATTCTTCAATTGAGTGATACCAAAAT
ACACCACCAATGTCAACATGAGCTAACTTAGGACTTCAAGATAGAGCTTCTCCTTTAATA
GAACAATTAATTTTCTTTCATGATCATGCTTTATTAATTTTAGTTATAATTACTGTTTTA
GTAGGCTACTTAATATTTATACTATTTTTTAATAAATATATTAATCGATTTTTACTTCAT
GGTCAATTAATTGAAATAATTTGAACAATTTTACCTGCTATCATTTTATTATTTATTGCT
TTACCTTCTCTTCGTTTATTATACTTACTTGATGAAATTAATGAACCTTCTGTAACTTTA
AAAAGAATTGGACATCAATGATACTGAAGTTATGAATATTCAGATTTTAACAATGTAGAA
TTTGATTCATATATAATTCCAACAAATGAATTAGAAACAGATGGATTTCGACTACTTGAT
GTTGATAACCGAATTGTATTGCCGATAAATTCACAAATTCGAATTTTAGTAACAGCTGCA
GATGTAATTCATTCATGAACAATTCCAGCTTTAGGAGTAAAGGTAGATGGAACCCCTGGA
CGTTTAAATCAAACTAATTTTTTTATAAACCGCCCAGGATTATTTTATGGTCAATGTTCA
GAAATTTGTGGGGCTAATCATAGTTTTATACCTATTGTAATTGAAAGTGTACCTGTAAAT
TATTTTATTAAATGAGAAATCAGTTCAGCACTAAGTCACTTTGTCTATATGGCAAATGTG
AGATGCAGTGTATGGAACATCAATATTCTAGTATGAGAAATTAACGATTTAAGTCCTTCT
TAAATGAGGCCATTTACCCATAGAGGGTGCCAGGCCCGTATAACGTTAATGATTATTAGA
TGGTGTTTCCAAAGAGTCGTGTTGCTTGATAGTGCAGCACTAAGTGGGTGGTAAACTCCA
TCTAAAACTAAATATAACCATGAGACCGATAGTAAACAAGTACCGTGAGGGAAAGTTGAA
AAGAACTCTGAATAGAGAGTTAAATAGTACGTGAAACTGCTTAGAGGTTAAGCCCGATGA
ACCTGAATATCCGTTATGGAAAATTCATCATTAGACTTGTAATA-TTTAAACAATATTAT
AATAATAGTGTGCATTTTTTCCATATAAGGACATTGTAATCTATTAGTTAAAAG-TAATT
TATCAAAAAATTTTAGA-TAAATGTTTATTTAAATTAAAGTGCTTGCATTTTAACATAAA
ATAAATGTCTTTAATTTGATAAAGTGCTGATAGATT--TATATGAATACAGTGCGTTAAT
TTTTCGGAATTATATAATGGC-ATAATT-ATCATTGATTTTTGTGTTTATTATATGCACT
TGTATGATTAACAATGCGAAAGA

D._putrida
GCCGGTTTGGGTGGCATTGCTCTGGACACGAGCCGGGAAATTGTCAAACGAGGTCCTAAG
AACATGGTGATCCTTGACAGAATTGAGAACCCCACAGCAATTGCCGAGCTGAAGGCGATC
AATCCCAAGGTGACCGTTACTTTCTATCCCTATGATGTAACAGTTCCGCTGACTGAAACT
TCAAAGTTGCTGAAGACAATATTCGCCAAAGTGAAGACAGTTGATCTGTTGATCAATGGC
GCTGGTATTCTGGATGATCATCAGATTGAGCGCACTATTGCGGTAAATTTCACGGGCCTG
GTTAACACAACCACCGCCATTATGGAGTTCTGGGATAAGCGCAAGGGTGGCCCAGGTGGT
GTCATTGCCAACATTTGCTCTGTGACTGGCTTTAATGCGATTTACCAGGTGCCTGTTTAC
TCCGCCTCAAAGGCTGCTGTTGTTAGCTTCACCAGCTCCCTGGCCAAATTGGCCCCAATC
ACTGGCGTCACTGCCTACTCCATCAACCCGGGTATTACTGTAACTCCACTGACCCACAAA
TTTAACTCCTGGCTAGATGTGGAGCCACGTGTCGCTGAGCTTCTTAATATGCATCCAACA
CAGACGACCACCCAATGCGCCCAGAACTTTGTAAAGGCTATTGAGTCCAATCAAAATGGT
GCCATCTGGAAGTTGGACTTGGGTCGATTAGACGCCGTCACTTGGACAAAGCAGTTTATA
CCAAATTTCTGCAAACAATTGCTGGGCAAGATCAAGCCAAATGCCATTGCCATTTCACTG
ATCAAGGGCTTCGATAAGGCCGAAGGTGGCGGCATTGATCTAATTTCGCACATTATTACC
CGCCATTTGAAGATACCATGCGCTGTGCTCATGGGTGCTAATCTGGCCAATGAGGTGGCC
GAAGGCAACTTTTGCGAGACGACAATCGGATGCACGGACAAAAAATACGGCAAGGTGTTG
CGTGATCTCTTCCAGGCAAATCATTTCCGTGTCGTGGTTGTTGAGGATGCCGATGCCGTT
GAGGTTTGCGGTGCCCTGAAGAATATTGTTGCCTGTGGTGCGGGCTTTGTTGATGGCCTT
AAGCTGGGTGACAACACCAAGGCGGCGGTTATTCGTCTCGGCCTTATGGAAATGATTCGT
TTCGTCGATGTCTTCTATCCAGGCAGCAAATTATCCACCTTCTTCGAGAGCTGCGGTGTT
GCGGATCTCATCACGACGTGCTATGGTGGTCGCAATCGTCGCGTCTCAGAGGCTTTTGTC
ACCTCTGGCAAAACAATTGAGGAACTGGAAAAGGAAATGCTCAATGGCCAGAAACTGCAA
GGCCCACCCACTGCCGAAGAGGTTAACTACATGTTGAAAAACAAAGGCTTGGAGGATAAA
TTCCCTCTGTTCACCGCCATACACAAAATTTTTGGTTCTTTAGGAATAATTTACGCAATA
TTAGCTATTGGGTTATTAGGATTCATTGTTTGAGCTCACCATATATTCACAGTCGGAATA
GACGTAGACACCCGAGCTTATTTTACTTCGGCTACTATAATTATTGCTGTCCCAACAGGA
ATTAAAATTTTTAGATGACTTGCAACTCTTCACGGAACTCAATTATCATACTCCCCAGCC
ATTCTTTGAGCCCTAGGATTTGTATTTTTATTCACAGTAGGGGGATTAACAGGGGTTGTC
CTTGCTAATTCATCCGTAGATATTATTCTTCATGATACATATTATGTAGTAGCCCATTTT
CACTATGTATTATCTATGGGGGCAGTATTTGCTATTATAGCAGGGTTTATTCACTGATAC
CCATTATTTACCGGATTAACTTTAAATAGTAAGTGATTAAAAAGTCAATTTATTATTATA
TTTATTGGAGTAAATTTAACATTTTTCCCTCAACATTTTTTAGGATTAGCTGGTATGCCT
CGACGTTACTCAGATTATCCTGATGCTTATACAACTTGAAATGTAATTTCAACAATTGGT
TCTTCAATTTCTTTATTAGGAATCTTATTTTTCTTTTACATTATTTGAGAAAGTTTAATT
TCAAAGCGACAAGTAATTTTCCCAATTCAATTAAATTCATCAATTGAATGATATCAAAAT
ACACCACCGATGTCAACATGAGCTAATTTAGGTTTACAAGATAGAGCTTCACCATTAATA
GAACAATTAATTTTTTTTCATGATCATGCATTATTAATTTTAGTAATAATTACTGTTTTA
GTAGGATATTTAATATTTATATTATTTTTTAATTCATATATTAATCGATTTTTATTACAC
GGTCAATTGATTGAAATAATTTGAACAATTTTGCCTGCAATTATTTTACTCTTTATTGCT
TTTCCTTCTCTTCGACTTTTATACTTACTAGATGAAATTAATGAACCTTCAGTAACTTTA
AAAAGAATTGGTCATCAATGATACTGAAGTTATGAATACTCAGATTTTAATGATATTGAA
TTTGATTCATATATAATTCCAACAAATGAATTAGAAAATGATGGATTCCGACTTCTTGAC
GTAGATAATCGAATTGTTTTACCTATAAACTCTCAAATTCGAATTTTAGTAACAGCGGCT
GATGTAATTCATTCATGAACAATCCCTGCTTTAGGTGTTAAGGTTGATGGAACCCCAGGT
CGTTTAAACCAAACTAATTTTTTTATCAACCGACCTGGTCTATTTTATGGTCAATGCTCC
GAAATTTGTGGGGCTAACCATAGATTTATGCCAATTGTAATTGAAAGTGTACCTGTAAAT
AATTTTATTAAATGAGAAATCAGTTCAGCACTAAGTCACTTTGTCTATATGGCAAATGTG
AGATGCAGTGTATGGAACATCAATATTCTAGTATGAGAAATTAACGATTTAAGTCCTTCT
TAAATGAGGCCATTTACCCATAGAGGGTGCCAGGCCCGTATAACGTTAATGATTATTAGA
TGGTGTTTCCAAAGAGTCGTGTTGCTTGATAGTGCAGCACTAAGTGGGTGGTAAACTCCA
TCTAAAACTAAATATAACCATGAGACCGATAGTAAACAAGTACCGTGAGGGAAAGTTGAA
AAGAACTCTGAATAGAGAGTTAAATAGTACGTGAAACTGCTTAGAGGTTAAGCCCGATGA
ACCTGAATATCCGTTATGGGAAATTCATCATTAGAATTGTAATA-TTTAAACAATATTAT
AAGGATAGTGTGCATTTTTTCCATATAAGGACATTGTAATCTATTAGTATCAAA-AAATT
TATCAAAAAATTTAAGA-CAAAAGTTTATTTAAATTAGAGTGCTTGCATTTTAACATAAA
ATAAATGTCATAAATTTGATAAAGTGCTGATAGATT--TATATGAGTACAGTGCGTTAAT
TTTTCGGAATTATATAATGGC-ATGATT-ATCATTGATTTTTGTGTTTATTATATGCACT
TGTATGA-TAACAATGCGAAAGA

D._quinaria
GCCGGTCTGGGCGGCATTGGTCTGGACACGAGTCGGGAGATTGTCAAACTTGGTCCCAAG
AACCTGGTGATCCTTGACAGAATTGATAATCCCGCGGCAATTGCCGAACTGAACGCACTC
AATGCCAAGACGACCGTTACTTTCTATCCCTATGATGTCACAGTGTCTTTGAATGAATCC
ACTCAGCTGTTGAAGACAATCTTCGCCAAACTAAAGACTGTTGATCTGCTGATCAATGGA
GCTGGCATTCTCGATGATCACCAGATTGAACGCACGATTGCGATCAACTTTACGGGCCTG
GTTAACACCACCACTGCCATTATGGAGTTCTGGGATAAGCGCAAGGGTGGACCAGGTGGT
ATCATTTGCAACATTTGCTCTGTGACCGGATTCAATGCCATCTACCAGGTGCCTGTTTAC
TCCGCCTCAAAGGCGGCTGTTGTCAGCTTCACCAGTTCCCTGGCGAAATTAGCACACATT
ACTGGCGTGACAGCGTACTCCATCAACCCGGGTATTACCAAGACCACTCTGGTCCACAAA
TTCAACTCTTGGCTGGATGTGGAGCCCCGTGTGGCTGAGCTGCTCGATGAGCATCCCACA
CAGACGACCAAACAATGTGCCCAGAACTTTGGCAAGGCCATTGAAACCAATCAAAATGGT
GCCATCTGGAAACTGGACTTGGGCCGTCTGGATCCCGTCAACTGGACCAAGCAGTTTATA
CCAAATTTCTGCAAGCAATTGCTGGGCAAGATCAAGCCCAATGCCGTTGCCATTTCACTG
ATCAAGGGCTTCGATAAGGCCGAAGGTGGTGGCATTGATCTTATTTCGCACATTATTACC
CGCCATCTGAAGATACCATGCGCTGTGCTAATGGGTGCTAACCTGGCCAATGAAGTGGCT
GAGGGCAACTTTTGCGAGACGACAATCGGCTGCACGGACAAAAAATACGCCAAGGTGCTG
CGTGATCTCTTCCAGGCAAATCATTTCCGTGTCGTTGTCGTTGAGGATGCCGATGCCGTT
GAGGTTTGTGGTGCTCTGAAGAATATTGTCGCCTGTGGTGCGGGCTTCGTTGATGGCCTT
AAGCTGGGCGACAACACCAAGGCAGCGGTCATTCGGCTTGGCCTTATGGAAATGATCCGG
TTCGTCGATGTCTTCTACCCAGGCAGCAAATTGTCCACCTTCTTCGAGAGCTGTGGTGTT
GCGGATCTCATCACGACGTGCTATGGTGGTCGCAATCGTCGCGTCTCGGAAGCTTTTGTC
ACCTCTGGCAAAACAATTGAGGAACTGGAAAAGGAAATGCTCAATGGCCAGAAGCTGCAG
GGTCCACCCACTGCCGAGGAGGTTAACTACATGTTGAAGAACAAAGGCCTGGAGGACAAA
TTCCCCCTGTTCACCGCCATACATAAAATATTCGGATCTTTAGGAATAATTTATGCTATG
TTAGCTATTGGATTATTAGGATTTATTGTATGAGCCCACCATATATTTACTGTTGGAATA
GACGTAGACACACGAGCTTATTTTACTTCAGCCACAATAATTATTGCTGTGCCAACAGGA
ATTAAAATTTTCAGATGACTTGCAACTTTACATGGAGCTCAATTATCTTATTCCCCAGCA
ATTTTATGAGCTCTAGGATTTGTATTTTTATTTACTGTAGGGGGTTTAACAGGAGTAGTT
CTTGCTAATTCATCTGTAGATATTATTCTTCATGATACATATTATGTTGTAGCCCATTTT
CATTATGTATTATCTATAGGAGCGGTATTCGCTATTATAGCAGGGTTTGTTCATTGATAC
CCTTTATTTACAGGATTAACTTTAAATAATAAATGATTAAAAAGTCAATTTATTATTATA
TTCATTGGAGTAAATTTAACATTTTTCCCTCAACATTTCTTAGGATTAGCCGGTATGCCC
CGACGATATTCTGATTATCCAGATGCTTACACAACATGAAATGTAATTTCAACAATTGGT
TCCTCTATTTCACTTTTAGGAATTTTATTCTTTTTTTATATTATTTGAGAAAGTTTAGTT
TCACAACGTCAAGTAATTTACCCAATTCAACTAAATTCATCAATTGAATGATACCAAAAT
ACCCCACCGATGTCAACATGAGCTAATTTAGGTTTACAAGATAGAGCTTCTCCTTTAATA
GAACAATTAATTTTTTTTCATGATCATGCATTATTAATTTTAGTAATAATTACTGTACTA
GTAGGATATTTAATATTTATATTATTCTTTAATACTTATATTAATCGATTTTTATTACAT
GGTCAACTTATTGAAATAATTTGAACTATTTTACCAGCCATTATTTTATTATTTATCGCT
CTACCTTCTTTACGTCTTTTATACCTTCTCGATGAAATCAATGAACCTTCAGTAACTTTA
AAAAGAATTGGACACCAGTGATATTGAAGTTATGAATATTCAGATTTTAATGATATTGAA
TTTGATTCATATATAATCCCAACAAATGAATTAAGAAATGACGGATTTCGACTTCTTGAT
GTTGATAATCGAATTGTTTTACCAATAAATTCACAAATTCGAATTTTAGTGACAGCTGCG
GATGTAATTCATTCATGAACTATCCCGGCTTTAGGAGTTAAGGTTGACGGTACCCCTGGA
CGATTAAACCAAACCAATTTTTTTATAAACCGACCAGGTTTATTTTATGGACAATGTTCA
GAAATTTGTGGAGCTAATCATAGTTTTATACCTATTGTAATTGAAAGAGTTCCTGTAAAT
TATTTTATTAAATGAGAAATCAGTTCAGCACTAAGTCACTTTGTCTATATGGCAAATGTG
AGATGCAGTGTATGGAACATCAATATTCTAGTATGAGAAATTAACGATTTAAGTCCTTCT
TAAATGAGGCCATTTACCCATAGAGGGTGCCAGGCCCGTATAACGTTAATGATTATTAGA
TGGTGTTTCCAAAGAGTCGTGTTGCTTGATAGTGCAGCACTAAGTGGGTGGTAAACTCCA
TCTAAAACTAAATATAACCATGAGACCGATAGTAAACAAGTACCGTGAGGGAAAGTTGAA
AAGAACTCTGAATAGAGAGTTAAATAGTACGTGAAACTGCTTAGAGGTTAAGCCCGATGA
ACCTGAATATCCGTTATGGAAAATTCATCATTAGAGTTGTAATA-TTTAAACAATATTAT
AATAATAGTGTGCATTTTTTCCATATAAGGACATTGTAATCTATTAGTATCAA--TAATT
TATCAAAAAATTTAAGA-AAATAGTTTATTTAAATTAGAATGCTTGCATTTTAACATAAA
ATAAATTTCATAAATTTGATAAAGTGCTGATAGATT--TATATGAATACAGTGCGTTAAT
TTTTCGGAATTATATAATGGC-ATGATT-ATCATTGATTTTTATGTTTATTATATGCACT
TGTATGATTAACAATGCGAAAGA

D._recens
GCCGGTCTGGGCGGCATTGGTCTGGACACGAGTCGGGAGATTGTCAAACATGGCCCCAGG
AACCTGGTGATCCTTGACAGAATTGAGAATCCCGCGGCAATTGCCGAACTAAAGGCACTC
AATGCCAAGACGACCGTTACTTTCTATCCCTATGATGTGACAGTTTCCTTGAATGAATCC
ACTCAGCTGCTGAAGACAATCTTCGCCAAACTAAAGACTGTTGATCTGTTGATCAATGGA
GCTGGCATTCTCGATGATCATCAGATTGAGCGCACGATCGCGATCAACTTTACGGGCCTG
GTCAACACCACCACCGCCATTATGGAGTTCTGGGATAAGCGCAAGGGCGGACCAGGTGGT
ATCATCTGCAACATTTGCTCAGTGACTGGCTTCAATGCCATCTACCAGGTGCCTGTTTAC
TCCGCCTCAAAGGCAGCTGTTGTCAGCTTCACCAGTTCTTTGGCGAAATTGGCACCCATA
ACTGGCGTCACTGCGTACTCCATCAACCCGGGTATTACCAAGACCACGCTGGTCCACAGC
TTCAACTCCTGGCTGGATGTGGAGCCCCGTGTCGCTGAGCTGCTCGACGAGCATCCCACA
CAGACGACCACACAATGTGCCCAGAACTTTGTCAAGGCCATTGAGGCGAACCAAAATGGT
GCCATCTGGAAACTGGACTTGGGCCGTCTGGATCCCGTCAACTGGACCAAGCAGTTTATA
CCAAACTTCTGCAAACAATTGCTGGGCAAGATCAAGCCCAATGCCATTGCCATTTCACTG
ATCAAGGGCTTCGATAAAGCCGAAGGTGGTGGCATTGATCTAATTTCGCACATTATTACC
CGCCATCTGAAGATACCATGCGCTGTGTTGATGGGTGCCAATCTGGCCAATGAAGTGGCT
GAGGGCAACTTTTGCGAGACGACCATCGGCTGCACGGACAAGAAATACGGCAAGGTGCTG
CGTGATCTCTTCCAGGCAAATCATTTCCGTGTCGTTGTCGTTGAGGACGCCGATGCCGTT
GAGGTTTGCGGTGCTCTGAAGAACATTGTCGCCTGTGGAGCGGGCTTCGTTGATGGCCTT
AAGCTGGGCGACAACACCAAGGCGGCGGTCATTCGACTTGGCCTCATGGAAATGATCCGT
TTCGTCGATGTCTTCTACCCGGGCAGCAAGCTGTCCACCTTCTTCGAGAGCTGTGGTGTT
GCGGATCTCATCACGACGTGCTATGGTGGACGCAATCGTCGCGTCTCTGAGGCTTTTGTC
ACCTCTGGCAAAACAATTGAGGAACTGGAAAAGGAAATGCTCAATGGCCAGAAGCTGCAG
GGCCCACCCACTGCCGAGGAGGTTAACTACATGTTGAAGAACAAAGGCCTGGAGGACAAA
TTTCCCCTGTTCACCGCCATACACAAAATATTCGGTTCTTTAGGAATAATTTATGCTATA
TTAGCTATTGGATTATTAGGATTTATTGTATGAGCCCATCATATGTTTACTGTTGGAATA
GATGTAGATACACGGGCTTATTTTACTTCAGCTACAATAATTATTGCTGTACCTACAGGA
ATTAAAATTTTCAGATGACTTGCAACTTTACATGGAACTCAATTATCCTATTCCCCCGCA
ATTTTATGGGCTTTAGGTTTTGTATTTTTATTTACTGTAGGAGGTTTAACAGGAGTAGTT
CTTGCTAACTCATCTGTAGATATTATTCTTCACGATACATATTACGTTGTAGCCCATTTT
CATTATGTATTATCTATGGGAGCAGTATTCGCTATTATAGCAGGTTTTATTCATTGATAC
CCTTTATTTACAGGATTAACTTTAAATAATAAATGGTTAAAAAGTCAATTTATTATTATA
TTCATTGGAGTGAATTTAACATTTTTCCCCCAACATTTCTTAGGATTAGCCGGTATACCC
CGACGATACTCTGATTACCCAGATGCTTACACAACATGAAATGTAATTTCAACAATCGGT
TCTTCTATCTCACTTTTAGGGATTTTATTCTTTTTTTATATTATTTGAGAAAGTTTAGTA
TCACAACGTCAAGTAATTTACCCAATTCAACTAAATTCATCAATTGAATGATATCAAAAC
ACCCCCCCAATGTCAACATGAGCTAATTTAGGTTTACAAGATAGAGCCTCTCCTTTAATA
GAACAATTAATTTTTTTTCATGATCATGCATTATTAATTTTAGTGATAATTACTGTATTA
GTAGGATACCTAATATTTATATTATTTTTTAATACTTATATTAATCGATTTTTATTACAT
GGTCAACTTATTGAAATAATTTGAACTATTTTGCCAGCCATTATTTTATTATTTATCGCT
TTACCCTCTTTACGTCTTTTATACCTTCTTGATGAAATCAATGAACCTTCAGTAACTTTA
AAAAGAATTGGACACCAGTGATACTGAAGCTACGAATACTCAGATTTTAATGATATTGAA
TTTGATTCATACATAATCCCAACAAATGAATTAAGAAATGATGGATTTCGACTTCTTGAT
GTTGATAATCGAATTGTTTTACCAATAAATTCCCAAATTCGAATTTTAGTAACAGCTGCA
GATGTAATTCATTCATGAACTATCCCAGCTTTAGGAGTTAAGGTCGATGGTACCCCTGGA
CGATTAAACCAAACCAATTTTTTTATAAACCGACCAGGTTTATTTTATGGGCAATGTTCA
GAAATTTGTGGAGCTAATCATAGTTTTATACCTATTGTAATTGAAAGAGTTCCTGTAAAT
TATTTTATTAAATGAGAAATCAGTTCAGCACTAAGTCACTTTGTCTATATGGCAAATGTG
AGATGCAGTGTATGGAACATCAATATTCTAGTATGAGAAATTAACGATTTAAGTCCTTCT
TAAATGAGGCCATTTACCCATAGAGGGTGCCAGGCCCGTATAACGTTAATGATTATTAGA
TGGTGTTTCCAAAGAGTCGTGTTGCTTGATAGTGCAGCACTAAGTGGGTGGTAAACTCCA
TCTAAAACTAAATATAACCATGAGACCGATAGTAAACAAGTACCGTGAGGGAAAGTTGAA
AAGAACTCTGAATAGAGAGTTAAATAGTACGTGAAACTGCTTAGAGGTTAAGCCCGATGA
ACCTGAATATCCGTTATGGAAAATTCATCATTAGAGTTGTAATA-TTTAAACAATATTAT
AATAATAGTGTGCATTTTTTCCATATAAGGACATTGTAATCTATTAGTATCAA--TAATT
TATCAAAAAATTTAAGA-AAATAGTTTATTTCAATTAAAATGCTTGCGTTTTAACACAAA
ATAAATTTCATAAATTTGATAAAGTGCTGATAGATT--TATATGAATACAGTGCGTTAAT
TTTTCGGAATTATATAATGGC-ATGATT-ATCATTGATTTTTATGTTTATTATATGCACT
TGTATGATTAACAATGCGAAAGA

D._ruberrima
GCCGGTTTGGGTGGAATTGGTCTGGACACGAGCCAGGAGATTGTCAAGAGTGGCCCCAAG
AACCTGGTGATCTTAGACCGTATTGAAAACCCCGAAGCCATTGCCAAGCTGAAGGCAATC
AATCCTAAGGTGACCGTTACTTTCTATCCTTATGATGTCACTGTTCCACTGGCAGAGACT
AAAAAGCTGCTCACGACAATCTTTGCCAAGCTGAAGACTGTTGATCTCTTGATCAATGGT
GCCGGCATCCTGGACGATCATCAAATTGAACGCACCATTGCCGTCAATTTTACTGGTCTG
GTCAACACCACCACCGCTATTTTGGACTTCTGGGATAAGCGTAAGGGTGGTCCAGGTGGT
GTCATTGCCAATATCTGTTCTGTGACTGGATTCAATGCCATTTACCAAGTGCCCGTTTAC
TCAGCCTCAAAGGCGGCTGTCGTCAGCTTCACCAGCTCATTGGCTAAACTGACACCTATT
ACTGGAGTGACTGCCTACTCCATCAATCCTGGTATTACCAAAACAACTCTTGTCCACAAA
TTCAACTCTTGGCTCGATGTAGAGCCTCGTGTTGCCGAGCTGCTGAATGAGTTTCCCACT
CAGACGACAACCCAATGTGCGCAGAACTTTGTTAAGGCAATTGAAGCTAATCAGAATGGT
GCCATCTGGAAACTGGACTTAGGTCGTCTGGATCCCATCACTTGGACCAAGCAGTTTATA
CCAAATTTCTGCAAACAATTGCTGGGCAAGATCAAGCCAAATGCCATTGCCATATCGCTG
ATCAAGGGCTTTGACAAAGCCGAAGGCGGTGGCATTGATCTAATTTCGCACATTATCACC
CGCCATTTGAAGATACCATGCGCTGTCCTCATGGGAGCTAATCTGGCCAATGAGGTGGCC
GAGGGCAACTTCTGTGAGACGACTATTGGCTGCACGGACAAAAAATACGGCAAAGTGCTG
CGTGATCTCTTCCAGGCAAATCATTTCCGTGTCGTGGTTGTTGAAGATTCCGATGCCGTT
GAGGTTTGCGGTGCCCTCAAGAACATTGTTGCCTGTGGTGCGGGCTTCGTCGATGGCTTG
AAGCTGGGCGACAACACCAAGGCAGCTGTCATTCGTCTTGGCCTTATGGAAATGATTCGT
TTCGTTGAAGTCTTCTACCCTGGCAGCAAATTGTCTACCTTCTTCGAGAGCTGCGGTGTT
GCGGATCTCATCACAACGTGCTATGGTGGCCGCAATCGTCGCGTTTCTGAGGCTTTTGTC
ACCTCTGGCAAAACAATTGAGGAGCTGGAAAAGGAAATGCTCAATGGCCAAAAATTGCAG
GGTCCTCCCACTGCCGAAGAAGTTAACTACATGTTGAAGAACAAAGGCTTGGAGGATAAA
TTCCCTCTGTTCACCGCTATTCACAAAATTTTTGGTTCTTTAGGGATAATTTATGCAATA
CTAGCTATTGGGTTACTTGGATTTATCGTTTGAGCCCATCATATATTTACAGTAGGTATA
GACGTTGATACTCGAGCTTATTTTACATCAGCAACTATAATTATTGCTGTGCCTACAGGA
ATTAAAATTTTCAGATGATTAGCTACACTACATGGGACCCAACTTTCTTATTCTCCTGCA
ATTTTATGAGCTTTAGGATTTGTATTTTTATTTACTGTAGGAGGATTAACAGGAGTTGTT
TTAGCAAATTCTTCAATTGATATTATTTTACATGATACATATTATGTAGTTGCTCATTTT
CACTATGTTTTATCTATAGGAGCAGTATTTGCTATTATAGCAGGATTTATTCACTGATAT
CCTTTATTTACAGGATTAACATTAAATAATAAGTGATTAAAAAGTCAATTTATTATTATA
TTCATTGGAGTAAATTTAACATTTTTTCCTCAACATTTTTTAGGATTAGCTGGGATACCT
CGACGATATTCTGATTATCCAGACGCCTACACAACTTGAAATGTAATTTCTACAATTGGA
TCTTCAATTTCTCTTTTAGGAATTCTCTTCTTTTTTTATATTATTTGAGAAAGTTTAGTT
TCTCAACGTCAAGTAATTTATCCAGTTCAATTAAATTCTTCAATTGAATGATTCCAAAAT
ACACCTCCCATGTCAACATGAGCTAATTTAGGTTTACAAGATAGAGCTTCTCCTTTAATA
GAACAATTAATTTTTTTTCACGATCACGCATTATTAATTTTAGTAATAATTACTGTTATA
GTAAGATATTTAATATTTATATTATTTTTTAATAATTATATTAATCGATTTTTATTACAT
GGTCAATTAATTGAATTAATCTGAACTATTTTACCAGCAATTATTTTAGTTTTTATTGCT
TTCCCCTCTCTTCGTTTATTATATTTATTAGATGAAATTAATGAACCTTCAGTAACTTTA
AAAAGAATTGGTCATCAATGATATTGAAGTTATGAATATTCTGATTTTAATAATATTGAA
TTTGATTCGTATATAATCCCAACAAATGAATTAGAAACAGATGGATTTCGACTCTTAGAT
GTTGATAACCGTATTGTTCTTCCTATAAATTCTCAAATTCGAATTTTAGTAACAGCTGCA
GATGTAATTCACTCATGAACTATCCCAGCTTTAGGAGTTAAGGTTGATGGAACACCCGGT
CGATTAAACCAAACTAATTTTTTTATTAATCGACCAGGTTTATTTTATGGTCAATGTTCA
GAAATTTGTGGTGCTAATCATAGTTTTATACCTATTGTGATTGAAAGTGTTCCTGTAAAT
TATTTTATTAAATGAGAAATCAGTTCAGCACTAAGTCACTTTGTCTATATGACAAATGTG
AGATGCAGTGTATGGAACGTCAATATTCTAGTATGAGAAATTAACGATTTAAGTCCTTCT
TAAATGAGGCCATTTACCCATAGAGGGTGCCAGGCCCGTATAACGTTAATGATTATTAGA
TGATGTTTCCAAAGAGTCGTGTTGCTTGATAGTGCAGCACTAAGTGGGTGGTAAACTCCA
TCTAAAACTAAATATAACCATGAGACCGATAGTAAACAAGTACCGTGAGGGAAAGTTGAA
AAGAACTCTGAATAGAGAGTTAAATAGTACGTGAAACTGCTTAGAGGTTAAGCCCGATGA
ACCTGAATATCCGTTATGGAAAATTCATCATTAGAATTACAATA-TTTAATCAATATTAT
AATGATAGTGTGCATTTTTTCCATATAAGGACATTGTAATCTATTAGCATGTATGGAATT
TATCAAAAAATTTTGA--TAAGAGTTTATTTAAATTAGAGTGCTTGCATTTTAACACAAA
ATAAATTTCAAAAATTTGATAAAGTGCTGATAGATT--TATATGAATACAGTGCGTTAAT
TTTTCGGAATTATATAATGGC-ATGATT-ATCATTGATTTTTGTGTTTATTATAAGCACT
TGTATGATTAACAATGCGAAAGA

D._siamana
GCCGGTCTGGGTGGCATTGGTCTGGACACGAGTCGGGAGATCGTCAAGAGCGGCCGGAAG
AACCTGGTGATCTTGGATCGCATTGACAACCCCACGGCCATTGCCGAGCTGAAGTCCATC
AACCCCAAGGTGACCGTTACCTTCTATCCCTACGATGTCACCGTGCCGCTTTCGGAGACC
AAGAAGCTGCTCACCACCATCTTCGGCAAACTGAAGACCGTCGATCTGCTGATCAACGGC
GCCGGCATCCTGGACGATCATCAAATCGAACGCACCATTGCCGTCAACTTCACCGGCTTG
GTGAACACGACCACCGCGATTCTGGACTTCTGGGACAAGCGCAAGGGCGGTCCAGGTGGC
GTCATTGCCAACATCTGCTCGGTGACCGGCTTCAACGCCATCTACCAAGTGCCCGTTTAC
TCCGCTTCCAAGGCGGCTGTCGTCAGCTTCACCAGCTCGTTGGCTAAACTGGCAGGTATT
ACTGGAGTGACTGCCTACTCCATCAACCCTGGTATTACCAAGACCACCCTGGTGCACAAG
TTCAACTCATGGCTCGATGTGGAGCCCCGCGTGGCCGAGCTGCTCGACGAGCATCCCACG
CAGACGACCACCCAGTGCGCCCAGAATCTCGTGAAGGCCATCGAGGCGAATCAGAATGGC
GCCATGTGGAAGTTGGACTTGGGCCGTCTGGACCCCGTTAACTGGACCAAGCAGTTTATA
CCCAACTTCTGCAAACAGTTGCTGGGCAAGATCAAGCCAAATGCCATTGCCATATCGCTG
ATCAAGGGCTTTGACAAAGCCGAAGGCGGCGGCATTGATCTAATTTCGCACATTATCACC
CGTCATTTGAAGATACCATGCGCTGTGCTCATGGGAGCTAATCTGGCCAATGAGGTGGCC
GAGGGCAACTTCTGCGAGACGACTATTGGCTGCACGGACAAAAAATACGGCAAGGTACTG
CGTGATCTCTTCCAGGCAAATCACTTCCGCGTCGTCGTTGTCGAGGACTCTGATGCCGTT
GAGGTTTGTGGTGCCCTCAAGAACATCGTCGCCTGTGGTGCGGGCTTCGTTGATGGCCTG
AAGCTGGGCGACAATACCAAAGCAGCGGTCATTCGACTTGGCCTAATGGAAATGATTCGT
TTTGTCGAAGTCTTCTACCCTGGCAGCAAATTGTCTACCTTCTTCGAGAGCTGCGGTGTT
GCGGATCTCATCACAACGTGCTATGGAGGCCGCAATCGTCGTGTCTCCGAGGCTTTTGTC
ACCTCTGGCAAAACAATTGAGGAGCTGGAGAAGGAAATGCTGAATGGCCAAAAGTTGCAG
GGTCCTCCCACTGCCGAAGAAGTTAACTACATGTTGAAGAACAAAGGCTTGGAGGATAAA
TTCCCTCTATTCACCGCCATACACAAAATTTTTGGGTCATTAGGAATAATTTACGCTATG
CTTGCAATTGGTTTACTTGGATTCATTGTTTGAGCTCATCATATATTTACAGTAGGAATA
GACGTTGACACACGAGCTTATTTCACATCTGCTACTATAATTATTGCTGTTCCAACAGGT
ATTAAAATTTTCAGATGATTAGCAACTTTACACGGTACACAACTTTCCTATTCACCCGCA
ATTTTATGAGCATTAGGATTTGTATTTTTATTCACAGTAGGGGGATTAACAGGAGTTGTT
CTTGCAAATTCATCAATTGATATTATTTTACATGACACATATTACGTTGTTGCTCATTTT
CACTATGTACTTTCAATGGGAGCTGTATTTGCCATTATAGCCGGTTTTATTCATTGATTC
CCTTTATTCACAGGATTAACATTAAATAATAAATGATTAAAAAGTCAATTTATTATTATA
TTTATTGGGGTAAATTTAACTTTTTTTCCTCAACATTTTCTTGGGTTAGCCGGAATACCA
CGTCGGTATTCTGATTACCCTGATGCTTATACAACTTGAAATGTTATTTCTACAATTGGG
TCATCAATTTCATTACTAGGAATTTTATTCTTTTTTTATATTATTTGAGAAAGTTTAGTT
TCTCAACGTCAAGTAATTTACCCAATTCAACTATGTTCTTCAATTGAATGATACCAAAAT
ACACCTCCAATGTCAACATGAGCTAATTTAGGTTTACAAGATAGAGCGTCTCCTTTAATA
GAACAATTAATTTTTTTTCACGATCATGCTTTATTAATTTTAGTTATAATTACAATATTA
GTCGGTTATTTAATATTTATATTATTTTTTAATTCTTATATTAATCGATTTTTACTACAT
GGTCAATTAATTGAAATAATTTGAACAATTTTGCCAGCAATTATTTTAGTATTTATTGCT
TTTCCATCTCTTCGTTTATTATACTTACTTGATGAAATTAATGAACCTTCTGTTACTTTA
AAAAGAATTGGTCATCAATGATACTGAAGTTATGAATACTCAGATTTTAATAATATCGAA
TTTGATTCATATATAATCCCAACAAATGAACTTGATACTGATGGATTCCGTTTACTTGAT
GTAGACAACCGAATTGTCCTCCCAATAAATTCTCAAATTCGAATTTTAGTGACCGCCGCA
GATGTAATTCATTCATGAACAATTCCAGCTTTAGGAGTAAAGGTTGATGGGACACCTGGA
CGTCTAAATCAAACTAATTTTTTTATAAACCGCCCAGGTTTATTTTTCGGCCAATGTTCA
GAAATTTGTGGGGCAAATCATAGATTTATGCCAATTGTAATTGAAAGTGTCCCTGTAAAT
TATTTTATTAAATGAGAAATCAGTTCAGCACTAAGTCACTTTGTCTATATGGCAAATGTG
AGATGCAGTGTATGGAACGTCAATATTCTAGTATGAGAAATTAACGATTTAAGTCCTTCT
TAAATGAGGCCATTTACCCATAGAGGGTGCCAGGCCCGTATAACGTTAATGATTATTAGA
TGATGTTTCCGAAGAGTCGTGTTGCTTGATAGTGCAGCACTAAGTGGGTGGTAAACTCCA
TCTAAAACTAAATATAACCATGAGACCGATAGTAAACAAGTACCGTGAGGGAAAGTTGAA
AAGAACTCTGAATAGAGAGTTAAATAGTACGTGAAACTGCTTAGAGGTTAAGCCCGATGA
ACCTGAATATCCGTTATGGAAAATTCATCATTAGAATTGTAATA-TTTAATCAATATTAT
AATGATAGTGTGCATTTTTTCCATATAAGGACATTGTAATCTATTAGCATGACTGGAATT
TATCAAACAATTTTGA--TAAGAGTTTATTTAAATTAGAGTGCTTGCATTTTAACATAAA
ATAAATTTCAAAAATTTGATAAAGTGCTGATAGATT--TATATGAGTACAGTGCGTTAAT
TCTTCGGAATTATATAATGGC-ATGATT-ATCATTGATTTTTGTGTTTATTATAAGCATT
TGTATGATTAACAATGCGAAAGA

D._similis
GCTGCCCTAGGTGGCATTGGTTTGGCAACCAGCAAGGAAATCGTCAAACGTGGTCCCAAG
AACTTTATCGTTTTGGACAGGATTGAGGATCCCAAGGCTATTGCCGAGCTGAAGGCACTG
AATCCCAAGGTGACCGTTACCTTCTATCCCTATGACGTCACTGTGCCCGTGAAGGAGACT
GTGAAACTACTCACTACCATCTTCGCCAAGGTTAAGACGATTGATCTGTTGATCAACGGT
GCCGGCATCCTTGATGATCATCAAATTGAACGCACCATTGCCATCAATTTTACTGGCCTG
GTCAACACCACCACAGCCATAATGGAATTCTGGGATAAGCGCAAGGGTGGACCAGGTGGT
GTTATTGCCAACATCTGCTCTGTGACTGGCTTCAATGCCATCTATCAGGTGCCTGTTTAC
TCTGCCTCCAAGGCAGCGGTTGTCAGCTTCACCAATTCTCTAGCGAGATTGGCGCCCATT
ACTGGCGTCACAGCCTACTCAATCAACCCGGGCATTACGGTGACCCCTCTGACCCACAAA
TTCAACTCTTGGTTGGATGTGGAGCCACGTGTCGCTGAGCTGCTTAATGAGCATCCCACA
CAGACGACGGAAGAGTGTGGCCTGAGTTTTGTGAAGGCCATTGAGGCTAATCAAAATGGT
GCTATTTGGAAGCTGGATTTGGGTAAATTGGAGCCAATCACATGGACTAAGCAGTTTATA
CCAAACTTCTGCAAACAATTGCTGGGCAAGATTAAGCCAAATGCCATTGCCATATCACTG
ATCAAGGGCTTCGATAAAGCTGAAGGTGGCGGCATTGATCTAATTTCGCACATTATTACC
CGCCATTTGAAGATTCCATGCGCTGTGCTCATGGGTGCCAATCTGGCCAATGAGGTGGCC
GAGGGTAACTTCTGCGAGACAACCATCGGCTGCACGGACAAAAAGTACGGCAAGGTGTTG
CGTGATCTCTTCCAGGCGAACCACTTCCGTGTCGTTGTTGTTGACGATGCCGATGCCGTT
GAAGTTTGCGGTGCCCTCAAGAACATTGTCGCCTGTGGTGCGGGCTTTGTCGATGGCCTG
AAGCTGGGTGATAACACCAAGGCGGCTGTCATTCGTCTTGGCCTTATGGAGATGATCCGT
TTCGTTGATGTCTTCTATCCAGGCAGCAAGTTGTCCACCTTCTTTGAGAGTTGTGGTGTT
GCGGATCTCATCACGACGTGCTATGGTGGTCGTAACCGTCGCGTCTCGGAGGCTTTTGTC
ACTTCGGGCAAAACCATTGAGGAGCTCGAGAAGGAAATGCTCAATGGCCAGAAGTTGCAG
GGACCACCCACTGCCGAGGAGGTTAACTATATGTTGAAAAACAAAGGACTGGAGGATAAA
TTCCCACTGTTCACCGCCATACACAAAATTTTCGGATCTTTAGGAATAATTTATGCTATA
CTAGCTATTGGATTACTTGGATTTATTGTTTGAGCTCATCATATATTTACAGTTGGAATA
GACGTTGATACTCGAGCTTACTTCACTTCAGCAACAATAATTATTGCTGTTCCTACAGGA
ATTAAAATTTTCAGATGATTAGCAACTTTACATGGAACTCAATTATCTTATTCCCCAGCT
ATCTTATGAGCTCTAGGATTTGTTTTCTTATTTACTGTAGGAGGATTAACAGGTGTTGTT
CTTGCTAACTCATCTGTAGATATTATTCTTCATGATACATATTATGTAGTAGCTCATTTT
CATTACGTCCTATCAATAGGAGCTGTATTTGCTATTATGGCTGGTTTCGTTCATTGATAC
CCTCTTTTTACTGGATTAACTATAAATAATAAATGATTAAAAAGTCAATTTATTATTATA
TTTATTGGAGTAAATTTAACATTTTTCCCCCAACATTTTTTAGGATTAGCTGGAATACCT
CGACGTTATTCTGACTATCCTGATGCTTACACAACATGAAACGTAATTTCTACAATTGGT
TCAACAATTTCTTTATTAGGAATTTTATTTTTTTTTTATATCATTTGAGAAAGTTTAATT
TCTCAACGGCAAGTAATTTACCCAGTTCAATTAAATTCTTCAATTGAATGATATCAAAAT
ACACCACCAATGTCAACATGAGCTAACTTAGGACTTCAAGATAGAGCTTCTCCTTTAATA
GAACAATTAATTTTTTTTCACGATCATGCTTTATTAATTCTAGTAATAATTACTGTTTTA
GTAGGATATTTAATATTTATATTATTTTTTAATAAATATATTAATCGATTTTTATTACAT
GGTCAACTAATTGAAATAATTTGAACAATTTTACCTGCAATCATTTTATTATTTATTGCC
TTACCTTCTCTTCGTTTATTATACCTTCTTGATGAAATTAATGAACCTTCTGTAACTCTA
AAAAGAATTGGTCATCAATGATATTGAAGTTACGAATATTCAGATTTTAATAATGTAGAA
TTTGATTCTTACATAATTCCTACAAATGAATTAGAAAATGATGGGTTCCGACTTCTTGAT
GTTGATAATCGAATCGTCTTACCAATAAATTCTCAAATTCGAATTTTAGTAACTGCTGCA
GATGTAATTCATTCATGAACAATCCCAGCTTTAGGTGTAAAGGTAGATGGAACTCCTGGA
CGTTTAAATCAAACTAATTTTTTTATAAATCGACCAGGACTATTTTATGGTCAATGTTCA
GAAATTTGTGGAGCTAATCATAGTTTTATACCTATTGTAATTGAAAGTGTCCCTGTAAAT
TATTTTATTAAATGAGAAATCAGTTCAGCACTAAGTCACTTTGTCTATATGGCAAATGTG
AGATGCAGTGTATGGAACATCAATATTCTAGTATGAGAAATTAACGATTTAAGTCCTTCT
TAAATGAGGCCATTTACCCATAGAGGGTGCCAGGCCCGTATAACGTTAATGATTATTAGA
TGGTGTTTCCAAAGAGTCGTGTTGCTTGATAGTGCAGCACTAAGTGGGTGGTAAACTCCA
TCTAAAACTAAATATAACCATGAGACCGATAGTAAACAAGTACCGTGAGGGAAAGTTGAA
AAGAACTCTGAATAGAGAGTTAAATAGTACGTGAAACTGCTTAGAGGTTAAGCCCGATGA
ACCTGAATATCCGTTATGGAAAATTCATCATTAGACTTGTAATA-TTTAAACAATATTAT
AATAATAGTGTGCATTTTTTCCATATAAGGACATTGTAATCTATTAGTTAAAAG-TAATT
TATCAAAAAATTTTAGA-TAAATGTTTATTTAAATTAAAGTGCTTGCATTTTAACATAAA
ATAAATGTCTTTAATTTGATAAAGTGCTGATAGATT--TATATGAATACAGTGCGTTAAT
TTTTCGGAATTATATAATGGC-ATGATT-ATCATTGATTTTTGTGTTTATTATATGCACT
TGTATGA-TAACAATGCGAAA--

D._sternopleuralis
----------------------------------------TTGTTAAACGCGGCCCTAAG
AATCTGGTGGTCCTTGATAGAATAGAAAGTCCCACAGCAATTGCTGAACTGAAGGCACTC
AATCCCAAGGTGAACGTTACCTTCTATCCCTATGACGTCACAGTTCCAGTGCCGGAAACC
GTCAAGCTGCTAAAGACAATATTCACCAAGCTGAAGACAGTTGACTTGCTGATCAATGGC
GCAGGTATCCTCGACGATCATCAAATTGAGCGCACCATTGCCGTCAATTTCACGGGCCTG
GTCAACACCACAACCGCCATTATGGAATTCTGGGACAAGCGCAAGGGTGGACCAGGTGGT
GTCATTGCCAACATTTGCTCCGTGACTGGCTTCAATGCCATCTACCAGGTGCCCGTGTAC
TCGGCTTCAAAGGCGGCTGTTGTCAGCTTCACCAGCTCACTTGCGAAATTGGCAGGCATT
ACTGGCGTGACAGCCTACTCCATAAATCCGGGCATTACCAAGACAACTCTGGTCCACAAA
TTCAACTCCTGGCTCGATGTGGAGCCACGCGTTGCCGAGCTGCTGGATGAGCATCCCACA
CAGACGACTACACAGTGTGCCCAGAACTTTGTTAAGGCTATTGAGGCCAATCAAAATGGT
GCCATCTG-------------------------------------------CAGTTTATA
CCAAATTTCTGCAAACAATTGCTGGGCAAGATCAAGCCTAATGCCATTGCCATCTCCCTG
ATCAAGGGCTTTGACAAAGCCGAAGGCGGCGGCATTGATCTAATTTCGCACATTATCACC
CGCCATTTGAAGATACCATGCGCTGTGCTCATGGGAGCTAATCTGGCCAACGAGGTGGCC
GAAGGCAACTTTTGCGAGACGACAATCGGCTGCACGGACAAAAAATACGGCAAAGTGCTT
CGTGATCTCTTCCAGGCAAATCATTTCCGTGTCGTAGTTGTTGAGGATGCCGATGCCGTT
GAGGTTTGCGGTGCCCTGAAGAACATTGTCGCCTGTGGAGCAGGCTTCGTTGATGGCCTT
AAGCTGGGCGACAACACCAAGGCGGCGGTCATTCGCCTTGGCCTTATGGAAATGATTCGT
TTCGTCGATGTCTTCTACCCGGGCAGCAAGTTGTCTACCTTCTTTGAGAGCTGTGGTGTT
GCGGATCTTATCACGACGTGCTACGGTGGCCGCAATCGCCGCGTCTCTGAAGCTTTTGTC
ACTTCTGGCAAAACAATTGAGGAGTTGGAGAAGGAAATGCTCAATGGCCAGAAGTTGCAG
GGTCCACCCACTGCCGAAGAGGTCAACTACATGTTGAAAAACAAAGGCTTGGAGGATAAA
TTCCCTCTATTCACCGCCATACACAAAATTTTCGGATCTTTAGGGATAATTTATGCCATA
CTAGCTATTGGACTTTTAGGATTTATTGTATGAGCACATCATATATTTACAGTAGGTATA
GATGTAGATACACGAGCATATTTTACATCAGCAACAATAATTATTGCGGTTCCTACAGGA
ATTAAAATTTTTAGTTGACTTGCTACTCTTCATGGAGCTCAATTATCTTATTCTCCAGCT
ATTTTATGAGCTTTAGGATTTGTATTTTTATTTACAGTAGGGGGTTTAACAGGAGTTGTT
CTAGCAAATTCTTCAGTTGATATTATTTTACATGATACTTACTATGTAGTTGCTCATTTT
CATTATGTATTATCAATGGGAGCTGTATTTGCTATTATAGCAGGATTTGTTCATTGATAC
CCATTATTTACAGGATTAACTTTAACTAATAAATGATTAAAAAGTCAATTTATTATTATA
TTTATTGGAGTAAATTTAACATTCTTTCCTCAACATTTCTTAGGATTAGCTGGGATACCT
CGACGATATTCTGATTATCCTGATGCATATACAACATGAAATGTAGTTTCAACTATTGGA
TCATCAATTTCTTTATTGGGAATTTTATTTTTCTTTTATATTATTTGAGAAAGTTTAGTT
TCTCAACGTCAAGTAATTTATCCTATACAATTAAATTCTTCTATTGAATGATACCAAAAT
ACACCCCCAATGTCAACATGAGCTAATTTAGGTCTTCAAGATAGAGCTTCTCCTTTAATG
GAACAATTAATTTTTTTTCACGATCATGCGCTACTGATTTTAGTAATAATTACTGTACTA
GTAGGATACTTAATATTTATATTATTTTTTAATAGTTATATTAATCGATTTTTACTTCAT
GGTCAACTTATTGAAATAATTTGAACTATTCTACCAGCAATTATTTTATTATTTATTGCT
CTTCCTTCTTTACGACTTTTATACCTTCTTGATGAAATTAATGAACCTTCAGTTACTTTA
AAAAGTATTGGACATCAATGATATTGAAGTTATGAATACTCTGATTTTAATAATATTGAA
TTTGATTCTTATATAATTCCTACAAATGAATTAGAAACAAATGGATTTCGTCTATTAGAT
GTTGATAATCGTATTGTACTTCCCATAAATTCTCAAATTCGAATTTTAGTGACTGCTGCT
GATGTAATTCATTCATGAACAATTCCTGCATTAGGTGTAAAGGTAGATGGAACTCCTGGT
CGATTAAATCAAACTAATTTTTTTATAAATCGACCTGGTTTATTTTATGGCCAATGTTCA
GAAATTTGTGGGGCAAATCATAGTTTTATACCAATTGTAATTGAAAGAGTACCTGTAAAT
TATTTTATTAAATGAGAAATCAGTTCAGCACTAAGTCACTTTGTCAATATGGCAAATGTG
AGATGCAGTGTATGGAACATCAATATTCTAGTATGAGAAATTAACGATTTAAGTCCTTCT
TAAATGAGGCCATTTACCCATAGAGGGTGCCAGGCCCGTATAACGTTAATGATTATTAGA
TGATGTTTCCAAAGAGTCGTGTTGCTTGATAGTGCAGCACTAAGTGGGTGGTAAACTCCA
TCTAAAACTAAATATAACCATGAAACCGATAGTAAACAAGTACCGTGAGGGAAAGTTGAA
AAGAACTCTGAATAGAGAGTTAAATAGTACGTGAAACTGCTTAGAGGTTAAGCCCGATGA
ACCTGAATATCCATTATGGAAAATTCATCATTAGAATTGTAATG-TCTAAACAATATTAT
AATAATAGTGTGCATTTTTTCCATATAAGGACATTGTAATCTATTAGTATCAAT-TAATT
TATCAAAAAATTTAAGA-CAATAGTTTATTTAAATTAGAATGCTTGCGTTTTAACATAAA
ATAAATGTCATAAATTTGATAAAGTGCTGATGGATT--TATATGAATACAATGCGTTAAT
TTTTCGAAATTATATAATGGC-ATAATGAATCATTGATTATTGTGTTTATTATAAGCATT
TGTATGA-TAACAATGCGAAAG-

D._subpalustris
GCCGGTCTGGGCGGCATTGGACTGGACACGAGTCGGGAGATTGTCAAACTTGGCCCCAGG
AACCTGGTGATCCTTGACAGAGTTGAGAATCCCGCGGCAATTGCCGAACTAAAGGCACTC
AATGCCAAGACGACCGTTTCTTTCTATCCCTATGATGTGACAGTTTCTGTGAATGAATCC
ACTCAGCTGCTCAAGACGATCTTCGCCAAGTTGAAGACAGTTGATCTGTTGATCAATGGA
GCTGGCATTCTCGATGATCATCAGATTGAACGGACGATTGCCGTCAACTTTACGGGCCTA
GTCAACACCACCACTGCCATTATGGAGTTCTGGGATAAGCGCAAGGGTGGACCAGGTGGA
ATCATTTGCAACATTTGCTCAGTGACTGGCTTCAATGCCATCTACCAGGTGCCTGTTTAC
TCTGCCTCAAAGGCAGCTGTTGTCAGCTTCACCAGTTCTCTGGCGAAATTGGCGCCCATA
ACTGGCGTGACTGCGTACTCCATCAATCCGGGTATTACCAAGACCACGCTGGTCCACAAA
TTCAACTCCTGGCTGGATGTGGAGCCCCGTGTTGCTGAGCTGCTCGATGAGCATCCCACA
CAGACGACCACACAATGTGCCCAGAACTTTGTCAAGGCCATTGAGTTAAATCAAAATGGT
GCCATCTGGAAACTGGACTTGGGCCGTCTGGATCCCGTCAACTGGACCAAGCAGTTTATA
CCAAATTTCTGCAAACAATTGCTGGGCAAGATCAAGCCCAATGCCATTGCCATTTCACTG
ATCAAGGGCTTCGATAAAGCCGAAGGTGGTGGCATTGATCTAATTTCGCACATTATTACC
CGCCATCTGAAGATACCATGCGCTGTGTTAATGGGTGCTAATCTGGCTAATGAAGTGGCT
GAGGGCAACTTTTGCGAGACGACAATCGGCTGCACGGACAAAAAGTACGCCAAGGTGCTG
CGTGATCTCTTCCAGGCAAATCATTTCCGTGTCGTCGTCGTTGAGGATGCCGATGCCGTT
GAGGTTTGCGGTGCTCTGAAGAACATTGTCGCCTGTGGTGCGGGCTTTGTTGATGGCCTT
AAGCTGGGCGACAACACCAAGGCGGCGGTCATTCGACTTGGCCTTATGGAAATGATCCGG
TTCGTCGATGTCTTCTACCCAGGCAGCAAATTGTCCACCTTCTTCGAGAGCTGTGGTGTT
GCGGATCTCATCACGACGTGCTATGGTGGACGCAATCGTCGCGTCTCTGAAGCTTTTGTC
ACCTCTGGCAAATCAATTGAGGAACTGGAAAAGGATATGCTCAATGGCCAGAAACTGCAG
GGCCCCCCCACTGCCGAGGAGGTTAACTACATGTTGAAGAACAAAGGCCTGGAGGACAAA
TTCCCCCTGTTCACCGCCATACACAAAATATTCGGATCTTTAGGGATAATTTATGCTATA
TTAGCTATTGGTTTATTAGGATTTATTGTATGAGCCCACCATATATTTACTGTTGGAATA
GATGTAGATACACGAGCTTATTTTACTTCAGCAACAATAATTATTGCTGTACCTACAGGA
ATTAAAATTTTCAGATGACTTGCAACTTTACACGGAGCTCAATTATCTTACTCTCCTGCA
ATTTTATGAGCTTTAGGATTTGTATTTTTATTCACTGTAGGGGGTTTAACAGGAGTAGTT
CTTGCTAATTCATCCGTAGACATTATTTTACATGATACGTATTACGTTGTAGCTCATTTT
CATTATGTTTTATCGATGGGGGCAGTATTTGCTATTATAGCAGGATTCATCCATTGATAC
CCTTTATTTACAGGATTAACTTTAAATAATAAATGGTTGAAAAGTCAATTTATTATTATA
TTTATTGGAGTAAATTTAACATTTTTCCCCCAACACTTTTTAGGGTTAGCTGGTATACCT
CGACGGTATTCTGATTACCCAGACGCTTACACTACATGAAATGTGATTTCTACAATCGGT
TCATCAATTTCACTTTTAGGAATTTTATTCTTTTTTTATATTATTTGAGAAAGTTTAGTT
TCACAACGTCAAGTAATTTACCCAATTCAATTAAATTCTTCAATTGAATGATACCAAAAT
ACCCCTCCAATGTCAACATGAGCTAACTTAGGTTTACAAGATAGAGCTTCTCCTTTAATA
GAACAATTAATTTTTTTTCATGATCATGCATTATTAATTTTAGTAATAATTACTGTATTA
GTAGGGTATTTAATATTTATATTATTTTTTAATACTTACATTAATCGATTTTTATTGCAT
GGCCAACTTATTGAAATAATTTGAACTATTCTACCAGCTATTATTTTATTATTCATTGCT
TTACCTTCTTTACGTCTTTTATATCTTCTTGACGAAATCAACGAACCTTCAGTGACTTTG
AAAAGAATTGGACATCAATGATATTGAAGTTATGAATATTCAGATTTTAATGATATTGAA
TTTGATTCGTATATAATCCCAACAAATGAATTAAGAAATGATGGATTTCGACTTCTTGAC
GTCGATAACCGAATTATTTTACCAATAAATTCCCAAATTCGAATTTTAGTGACAGCTGCA
GATGTGATTCATTCATGAACTGTACCAGCTTTAGGAGTTAAAGTTGATGGTACTCCTGGA
CGATTAAATCAAACTAATTTTTTCATAAATCGACCAGGTTTATTTTACGGACAATGTTCA
GAAATTTGTGGGGCTAACCATAGTTTTATACCTATTGTAATTGAAAGAGTTCCTGTAAAT
TATTTTATTAAATGAGAAATCAGTTCAGCACTAAGTCACTTTGTCTATATGGCAAATGTG
AGATGCAGTGTATGGAACATCAATATTCTAGTATGAGAAATTAACGATTTAAGTCCTTCT
TAAATGAGGCCATTTACCCATAGAGGGTGCCAGGCCCGTATAACGTTAATGATTATTAGA
TGGTGTTTCCAAAGAGTCGTGTTGCTTGATAGTGCAGCACTAAGTGGGTGGTAAACTCCA
TCTAAAACTAAATATAACCATGAGACCGATAGTAAACAAGTACCGTGAGGGAAAGTTGAA
AAGAACTCTGAATAGAGAGTTAAATAGTACGTGAAACTGCTTAGAGGTTAAGCCCGATGA
ACCTGAATATCCGTTATGGAAAATTCATCATTAGAGTTGTAATA-TTTAAACAATATTAT
AATAATAGTGTGCATTTTTTCCATATAAGGACATTGTAATCTATTAGTATCAA--TAATT
TATCAAAAAATTTAAGA-AAATAGTTTATTTAAATTAAAGTGCTTGCATTTTAACATAAA
ATAAATTTCATAAATTTGATAAAGTGCTGATAGATT--TATATGAATACAGTGCGTTAAT
TTTTCGGAATTATATAATGGC-ATGATT-ATCATTGATTTTTATGTTTATTATATGCACT
TGTATGATTAACAATGCGAAAGA

D._tenebrosa
GCCGGTCTGGGCGGCATTGGGCTGGACACGAGTCGGGAGATTGTCAAGCATGGCCCCAAG
AACCTGGTGATCCTCGACAGAGTTGAGAATCCCGCGGCAATTGCCGAACTAAAGGCACTT
AATGTCAAGACGACTGTTACCTTCTTTCCCTATGATGTGACAGTTTCTGTGAATGAATCC
GTTCAGCTGTTAAAGACAATCTTCGCCAAACTAAAGACTGTTGATCTGTTGATCAATGGA
GCTGGAATTCTTGATGATCACCAGATTGAACGCACGATTGCGATCAACTTTACGGGCCTG
GTTAACACCACCACTGCCATTATGGAGTTCTGGGATAAGCGCAAGGGTGGACCGGGTGGT
ATCATTTGCAACATCTGCTCTGTGACTGGCTTCAATGCCATCTACCAAGTGCCTGTTTAC
TCTGCCTCAAAGGCAGCTGTTGTCAGCTTCACCAGTTCCCTGGCGAAATTGGCACACATA
ACCGGCGTCACTGCGTACTCCATTAACCCGGGTATTACCAAAACCCCGCTGGTCCACAGA
TTCAACTCCTGGCTGGATGTGGAGCCCCGTGTGGCTGAGCTGCTGAATGAGCATCCCACA
CAGACGACCACACAATGTGCCCAGAACTTTGTCAAGGCCATTGAGACAAATCAAAATGGT
GCCATCTGGAAACTGGACGTGGGCCGTCTGGATCCCGTCAACTGGACCAAGCAGTTTATA
CCAAATTTCTGCAAACAATTGCTGGGCAAGATCAAGCCCAATGCCATTGCCATTTCACTG
ATCAAGGGCTTCGATAAAGCCGAAGGTGGTGGCATTGATCTAATTTCGCACATTATTACC
CGCCATCTGAAGATACCATGCGCTGTGCTAATGGGTGCTAATCTGGCCAATGAAGTGGCT
GAGGGCAACTTTTGCGAGACGACAATCGGCTGCACGGACAAAAAATACGGCAAGGTGCTG
CGTGATCTCTTCCAGGCAAATCATTTCCGTGTCGTTGTCGTTGAGGATGCCGATGCCGTT
GAGGTTTGCGGTGCTCTGAAGAACATTGTCGCCTGTGGTGCGGGCTTTGTTGATGGCCTT
AAGCTGGGCGACAACACCAAGGCGGCGGTCATTCGACTTGGCCTCATGGAAATGATCCGG
TTCGTCGATGTCTTCTACCCAGGCAGCAAATTGTCCACCTTCTTCGAGAGCTGTGGTGTT
GCGGATCTCATCACGACGTGCTATGGTGGACGCAATCGTCGCGTCTCGGAAGCTTTTGTC
ACCTCTGGCAAAACAATTGAGGAACTGGAAAAGGAAATGCTCAATGGCCAGAAACTGCAG
GGCCCACCCACTGCCGAGGAGGTTAACTACATGTTGAAGAACAAAGGCCTGGAGGACAAA
TTCCCACTGTTCACCGCCATACACAAAATATTCGGATCTTTAGGAATAATTTATGCCATA
CTAGCTATTGGATTATTAGGATTTATTGTATGAGCCCATCATATGTTTACTGTTGGAATA
GATGTAGATACACGAGCTTATTTTACTTCAGCCACAATAATTATTGCTGTGCCAACAGGA
ATTAAAATTTTCAGATGACTTGCAACTTTACATGGAGCTCAATTATCTTATTCCCCCGCA
ATTTTATGAGCTTTAGGATTTGTATTTTTATTTACTGTAGGAGGTTTAACAGGAGTAGTT
CTTGCTAACTCATCTGTAGATATTATTCTTCACGATACATATTACGTTGTAGCCCATTTT
CATTATGTATTATCTATAGGAGCGGTATTTGCTATTATAGCAGGGTTTATTCATTGATAC
CCTTTATTTACAGGATTAACTTTAAATAATAAATGATTAAAAAGTCAATTTATTATTATA
TTTATTGGAGTAAATTTAACATTTTTCCCCCAACATTTCTTAGGATTAGCTGGTATACCA
CGACGATACTCTGATTACCCAGATGCTTACACAACATGAAATGTAATTTCAACAATCGGT
TCTTCTATTTCACTTTTAGGGATTTTATTCTTTTTTTATATTATTTGAGAAAGTTTAGTA
TCACAACGTCAAGTAATTTACCCAATTCAACTAAATTCATCAATTGAATGATATCAAAAT
ACCCCACCAATGTCAACATGAGCTAATTTAGGTTTACAAGATAGAGCCTCTCCTTTAATA
GAACAATTAATTTTTTTTCATGATCATGCGTTATTAATTTTAGTAATAATTACTGTATTA
GTAGGATATCTAATATTTATATTATTTTTTAATACTTATATTAATCGATTTTTATTACAT
GGTCAACTTATTGAAATAATTTGAACTATTTTACCAGCCATTATTTTATTATTTATTGCT
TTACCTTCTTTACGTCTTTTATACCTTCTTGATGAAATTAATGAACCTTCAGTAACTTTA
AAAAGAATTGGACACCAATGATATTGAAGCTATGAATATTCAGATTTTAATGATATCGAA
TTTGATTCATATATAATTCCAACAAATGAATTAAGAAATGACGGATTTCGACTTCTTGAT
GTTGATAACCGAATTGTTTTACCAATAAATTCCCAAATTCGAATTTTAGTAACAGCTGCA
GATGTAATTCATTCATGAACTATTCCAGCTTTAGGAGTTAAGGTTGATGGTACCCCTGGA
CGATTAAACCAAACCAATTTTTTTATAAACCGGCCAGGTTTATTTTACGGACAATGCTCA
GAAATTTGTGGAGCTAATCATAGTTTTATACCTATTGTAATTGAAAGAGTTCCTGTAAAT
TATTTTATTAAATGAGAAATCAGTTCAGCACTAAGTCACTTTGTCTATATGGCAAATGTG
AGATGCAGTGTATGGAACATCAATATTCTAGTATGAGAAATTAACGATTTAAGTCCTTCT
TAAATGAGGCCATTTACCCATAGAGGGTGCCAGGCCCGTATAACGTTAATGATTATTAGA
TGGTGTTTCCAAAGAGTCGTGTTGCTTGATAGTGCAGCACTAAGTGGGTGGTAAACTCCA
TCTAAAACTAAATATAACCATGAGACCGATAGTAAACAAGTACCGTGAGGGAAAGTTGAA
AAGAACTCTGAATAGAGAGTTAAATAGTACGTGAAACTGCTTAGAGGTTAAGCCCGATGA
ACCTGAATATCCGTTATGGAAAATTCATCATTAGAGTTGTAATA-TTTAAACAATATTAT
AATAATAGTGTGCATTTTTTCCATATAAGGACATTGTAATCTATTAGTATCAT--AAATT
TATCAAAAAATTTAAGA-AAATAGTTTATTTAAATTAGAATGCTTGCATTTTAACACAAA
ATAAATTTCATAAATTTGATAAAGTGCTGATAGATT--TATATGAATACAGTGCGTTAAT
TTTTCGGAATTATATAATGGC-ATGATT-ATCATTGATTTTTATGTTTATTATATGCACT
TGTATGATTAACAATGCGAAAGA

D._testacea
------------GGCATTGCTCTGGACACGAGCCGGGAAATTGTTAAACGAGGTCCTAAG
AACATGGTGATCCTTGACAGAATTGAGAACCCCACAGCAATTGCCGAGCTGAAGGCGATC
AATCCCAAGGTGACCGTAACTTTCTATCCCTATGATGTCACAATCCCGCTGACTGAAACC
TCCAAGTTGCTGAAGACAATCTTCGCCAAACTGAAGACTGTTGATCTGTTGATCAATGGG
GCTGGCATTCTGGATGATCATCAGATTGAGCGCACTATTGCGGTTAATTTCACAGGCCTG
GTTAACACAACCACTGCCATTATGGAGTTCTGGGATAAGCGCAAGGGTGGCCCAGGTGGT
GTCATTGCCAACATTTGCTCTGTGACTGGCTTTAATGCGATTTACCAGGTGCCTGTTTAC
TCCGCCTCAAAGGCTGCAGTCGTCAGCTTCACCAGCTCCCTGGCCAAATTGGCACCAATT
ACTGGCGTCACAGCTTACTCCATCAACCCGGGTATTACTGTAACCCCACTGACCCACAAA
TTTAACTCCTGGCTAGATGTGGAGCCACGTGTCGCTGAGCTTCTCAATATGCATCCAACA
CAGACGACCGCTCAATGCGCCCAGAACTTTGTCAAGGCTATTGAGTCCAATCAAAATGGT
GCCATCTGGAAGTTGGACTTGGGTCGACTAGA-------------------CAGTTTATA
CCAAATTTCTGCAAACAATTGCTGGGCAAGATCAAGCCAAATGCCATTGCCATTTCACTG
ATCAAGGGCTTCGATAAGGCCGAAGGTGGCGGCATTGATCTAATTTCGCACATTATTACC
CGCCATTTGAAGATACCATGCGCTGTGCTCATGGGTGCTAATCTGGCCAATGAGGTGGCC
GAAGGCAACTTTTGCGAGACGACAATCGGCTGCACTGACAAAAAATACGGCAAGGTGTTG
CGTGATCTCTTCCAGGCAAATCATTTCCGTGTCGTAGTTGTCGAGGATGCCGATGCCGTT
GAGGTTTGCGGTGCCCTGAAGAATATTGTCGCCTGTGGTGCGGGCTTTGTTGATGGCCTT
AAGCTGGGTGACAACACCAAGGCGGCGGTTATTCGTCTCGGCCTAATGGAAATGATCCGT
TTCGTCGATGTCTTTTACCCAGGCAGCAAATTATCCACCTTCTTCGAGAGCTGCGGTGTT
GCGGATCTCATCACGACGTGCTACGGTGGTCGCAATCGTCGCGTCTCAGAGGCTTTTGTC
ACCTCTGGCAAAACAATTGAGGAACTGGAAAAGGAAATGCTCAATGGCCAGAAACTGCAA
GGCCCACCCACTGCCGAAGAGGTTAACTATATGTTGAAAAACAAAGGCTTGGAGGATAAA
TTCCCTCTCTTCACCGCCATACACAAAATTTTTGGTTCTTTAGGAATAATTTATGCAATA
CTAGCTATTGGTTTATTAGGATTTATTGTATGAGCTCATCATATATTTACAGTTGGAATA
GATGTAGATACACGAGCTTATTTTACCTCAGCTACTATAATTATTGCTGTACCAACAGGA
ATTAAGATTTTTAGTTGACTTGCAACTCTTCATGGAGCTCAACTGTCTTACTCCCCTGCT
ATTTTATGAGCTTTAGGATTTGTATTTTTATTCACCGTAGGTGGATTAACAGGGGTTGTT
TTAGCTAATTCATCTGTTGATATTATCCTTCACGACACATATTATGTAGTAGCCCATTTT
CATTATGTATTATCTATAGGGGCAGTATTTGCTATTATAGCAGGTTTTATCCACTGATAC
CCATTATTTACAGGTTTAACTTTAAATAATAAATGATTAAAAAGTCAATTTATTATTATA
TTTATTGGGGTAAATTTAACATTTTTCCCTCAACATTTTTTAGGATTAGCTGGAATACCT
CGACGTTACTCAGACTATCCTGATGCCTATACAACTTGAAATGTAATTTCAACAATTGGT
TCATCTATCTCTTTACTAGGAATTTTATTCTTTTTTTATATTATTTGAGAAAGATTAATT
TCAAAACGGCAAGTAATTTACCCAATTCAATTAAATTCATCTATTGAATGATACCAAAAT
ACACCCCCCATGTCAACATGAGCTAATTTAGGGTTACAAGATAGAGCCTCTCCTTTAATA
GAACAATTAATTTTTTTCCACGATCACGCACTATTAATTTTAGTAATAATTACTGTATTA
GTTGGATATTTAATATTTATACTATTTTTCAATTCATATATTAACCGATTTTTATTACAT
GGACAATTAATTGAAATAATTTGAACAATTTTACCCGCTATTATTTTATTATTTATTGCC
TTCCCTTCTTTACGACTTTTATACCTACTAGATGAAATTAATGAACCTTCTGTCACTTTA
AAAAGAATTGGACATCAATGATATTGAAGTTACGAATATTCTGATTTTAATGATATTGAA
TTTGATTCTTATATAATTCCAACAAATGAATTAGAAAATGATGGGTTTCGTTTACTTGAT
GTAGATAATCGAATTGTTTTACCTATAAATTCTCAAATTCGAATTTTAGTAACCGCAGCA
GATGTAATTCATTCATGAACAATCCCAGCCTTAGGGGTTAAGGTTGATGGAACACCAGGT
CGACTAAATCAAACTAATTTTTTTATAAATCGACCTGGTTTATTTTATGGTCAATGTTCT
GAAATCTGTGGAGCAAACCATAGTTTTATACCTATTGTAATTGAAAGTGTACCTGTAAAT
TATTTTATTAAATGAGAAATCAGTTCAGCACTAAGTCACTTTGTCTATATGGCAAATGTG
AGATGCAGTGTATGGAACATCAATATTCTAGTATGAGAAATTAACGATTTAAGTCCTTCT
TAAATGAGGCCATTTACCCATAGAGGGTGCCAGGCCCGTATAACGTTAATGATTATTAGA
TGGTGTTTCCAAAGAGTCGTGTTGCTTGATAGTGCAGCACTAAGTGGGTGGTAAACTCCA
TCTAAAACTAAATATAACCATGAGACCGATAGTAAACAAGTACCGTGAGGGAAAGTTGAA
AAGAACTCTGAATAGAGAGTTAAATAGTACGTGAAACTGCTTAGAGGTTAAGCCCGATGA
ACCTGAATATCCGTTATGGAAAATTCATCATTAGAATTGTAATA-TTTAAACAATATTAT
AAGGATAGTGTGCATTTTTTCCATATAAGGACATTGTAATCTATTAGTATCAAA-CAATT
TATCAAAAAATTTTAGA-CAAATGCTTATTTAAATTAGAATGCTTGCATTTTAACATAAA
ATAAATGTCATAAATTTGATAAAGTGCTGATAGATT--TATATGAGTACAGTGCGTTAAT
TTTTCGGAATTATATAATGGCTATGATT-ATCATTGATTTTTGTGTTTATTATATGCACT
TGTATGA-TAACAATGCGAA---

D._transversa
GCCGGTCTGGGCGGCATTGGTCTGGACACGAGTCGGGAGATTGTCAAACATGGCCCCAGG
AACCTGGTGATCCTTGACAGAATTGAGAATCCCGCGGCAATTGCCGAACTAAAGGCACTC
AATGCCAAGACGACCGTTACTTTCTATCCCTATGATGTGACCGTTTCTGTGAATGAATCC
ACTCAGCTGCTGAGGACAATCTTCGCCAAGCTAAAGACTGTTGATCTGTTGATCAATGGA
GCTGGCATTCTCGATGATCATCAGATTGAACGCACGATTGCGATCAACTTTACGGGCCTG
GTTAACACCACCACTGCCATTATGGAGTTCTGGGATAAGCGCAAGGGTGGACCAGGTGGC
ATAATTTGCAACATTTGCTCAGTAACTGGCTTCAATGCCATCTACCAGGTGCCTGTTTAC
TCCGCCTCAAAGGCAGCTGTTGTCAGCTTCACCAGTTCCCTGGCGAAATTGGCACCCATA
ACTGGCGTCACTGCGTACTCCATCAACCCGGGTATTACCAAGACCACGCTGGTCCACGGC
TTCAACTCCTGGCTGGATGTGGAGCCCCGTGTCGCTGAGCTGCTCAATGAGCATCCCACA
CAGACGACCACACAATGTGCCCAGAACTTTGTCAAGGCCATTGAGGCGAATCAAAATGGC
GCCATCTGGAAACTGGACTTGGGCCGTCTGGATCCCGTCAACTGGACCAAGCAGTTTATA
CCAAACTTCTGCAAACAATTGCTGGGCAAGATCAAGCCCAATGCCATTGCCATTTCACTG
ATCAAGGGTTTCGATAAAGCCGAAGGTGGTGGCATTGATCTAATTTCGCACATTATTACC
CGCCATCTGAAGATACCATGCGCTGTGTTAATGGGTGCCAATCTGGCCAATGAAGTGGCT
GAGGGCAACTTTTGCGAGACGACAATCGGCTGCACGGACAAAAAGTACGGCAAGGTGCTG
CGTGATCTCTTCCAGGCAAATCATTTCCGTGTCGTTGTCGTTGAGGATGCCGATGCCGTT
GAGGTTTGCGGTGCTCTGAAGAACATTGTCGCCTGTGGTGCGGGCTTCGTTGATGGCCTT
AAGCTGGGCGACAACACCAAGGCAGCGGTCATTCGACTTGGCCTCATGGAAATGATCCGG
TTCGTCGATGTCTTCTACCCAGGCAGCAAATTGTCCACCTTCTTTGAGAGCTGTGGTGTT
GCGGATCTCATCACGACGTGCTATGGTGGACGCAATCGTCGCGTCTCGGAAGCTTTTGTC
ACCTCTGGCAAAACAATTGAGGAACTGGAAAAGGAAATGCTTAATGGCCAGAAGCTGCAA
GGCCCACCCACTGCCGAGGAGGTTAACTACATGTTGAAGAACAAAGGCCTGGAGGACAAA
TTCCCCCTGTTCACCGCTATACACAAAATATTCGGATCTTTAGGAATAATTTATGCTATA
TTAGCTATTGGATTATTAGGATTTATTGTATGAGCTCATCATATGTTTACTGTTGGAATA
GACGTAGATACACGAGCTTATTTTACTTCAGCTACAATAATTATTGCTGTGCCAACAGGA
ATTAAAATTTTTAGATGACTTGCAACTTTACATGGGGCTCAATTATCTTATTCTCCCGCA
ATTTTATGAGCTTTAGGATTTGTATTTTTATTTACTGTAGGAGGTTTAACAGGAGTAGTT
CTTGCTAATTCATCTGTAGATATTATTCTTCACGATACATATTATGTTGTAGCTCATTTT
CATTATGTATTATCTATGGGAGCTGTATTCGCTATTATAGCAGGTTTTATTCATTGATAC
CCTTTATTTACAGGATTAACTTTAAATAATAAATGATTAAAAAGTCAATTTATTATCATA
TTCATTGGAGTAAATTTAACATTTTTCCCTCAACATTTCTTAGGGTTAGCCGGCATACCT
CGACGATACTCTGATTATCCAGATGCTTACACAACATGAAATGTAATTTCAACAATCGGT
TCTTCTATTTCACTTTTAGGGATTTTATTCTTTTTTTATATTATTTGAGAAAGTTTAATA
TCACAACGTCAAGTAATTTACCCAATTCAACTAAATTCATCAATTGAATGATATCAAAAT
ACCCCGCCAATGTCAACATGAGCTAATTTAGGTTTACAAGATAGAGCCTCTCCTTTAATA
GAACAATTAATTTTTTTTCATGATCATGCATTATTAATTTTAGTAATAATTACTGTATTA
GTAGGATATTTAATATTTATATTATTTTTTAATACTTATATTAATCGATTTTTATTACAT
GGTCAACTTATTGAAATAATTTGAACTATTTTACCAGCCATTATTTTATTATTTATTGCT
TTACCCTCTTTACGTCTTTTATACCTTCTTGATGAAATCAATGAACCTTCAGTAACTTTA
AAAAGAATTGGACACCAATGATACTGAAGCTATGAATATTCAGATTTTAATGATATTGAA
TTTGATTCATATATAATTCCAACAAATGAATTAAGAAATGACGGATTTCGACTTCTTGAT
GTTGATAATCGAATTGTTTTACCAATAAATTCTCAAATTCGAATTTTAGTAACAGCTGCA
GATGTAATTCATTCATGAACTATCCCAGCTTTAGGAGTTAAGGTCGATGGTACCCCTGGA
CGATTAAATCAAACCAATTTTTTTATAAACCGACCAGGTTTATTTTATGGACAATGTTCA
GAAATTTGTGGAGCTAATCATAGTTTTATACCTATTGTAATTGAAAGAGTTCCTGTAAAT
TATTTTATTAAATGAGAAATCAGTTCAGCACTAAGTCACTTTGTCTATATGGCAAATGTG
AGATGCAGTGTATGGAACATCAATATTCTAGTATGAGAAATTAACGATTTAAGTCCTTCT
TAAATGAGGCCATTTACCCATAGAGGGTGCCAGGCCCGTATAACGTTAATGATTATTAGA
TGGTGTTTCCAAAGAGTCGTGTTGCTTGATAGTGCAGCACTAAGTGGGTGGTAAACTCCA
TCTAAAACTAAATATAACCATGAGACCGATAGTAAACAAGTACCGTGAGGGAAAGTTGAA
AAGAACTCTGAATAGAGAGTTAAATAGTACGTGAAACTGCTTAGAGGTTAAGCCCGATGA
ACCTGAATATCCGTTATGGAAAATTCATCATTAGAGTTGTAATA-TTTAAACAATATTAT
AATAATAGTGTGCATTTTTTCCATATAAGGACATTGTAATCTATTAGTATCAA--TAATT
TATCAAAAAATTTAAGA-AAATAGTTTATTTCAATTAAAATGCTTGCGTTTTAACACAAA
ATAAATTTCATAAATTTGATAAAGTGCTGATAGATT--TATATGAATACAGTGCGTTAAT
TTTTCGGAATTATATAATGGC-ATGATT-ATCATTGATTTTTATGTTTATTATATGCACT
TGTATGA-TAACAATGCGAAAG-

D._tripunctata
GCTGCTTTGGGAGGCATTGGCCTGGCCACCAGTCAGGAGATTGTCAAACGTGGTCCCAAG
AACTTTGTGGTCCTTGATAGAGTTGAGAATCCCAAGGCACTTGCTGAGCTCAAGGCACTC
AATCCCAAGGTGACCGTTTCTTTCTATCTCTATGACGTCACTGTGCCAGTGACGGAAACC
GTCAAGCTGCTAAGCACTATCTTTGCCAAACTCAAGACTGTGGATCTGCTGATCAATGGC
GCTGGAATTCTAGATGATCATCAGATTGAACGCACCATTGCTATCAACTTCACAGGACTG
GTTAACACCACCACCGCCATGATGGAGTTCTGGGATAAGCGCAAGGGTGGACCAGGTGGT
GTTATTGCCAACATTTGTTCGGTAACCGGTTTCAATGCCATCCACCAAGTGCCTGTCTAC
TCTGCCTCCAAGGCGGCAGTTGTCAGCTTCACCAGCTCTCTGGCGAAATTGGCGCCCATT
ACTGGCGTTACAGCGTATTCCATCAACCCGGGTATTACTGTAACCCCTCTGACCCACAAA
TTCAACTCCTGGTTGGATGTGGAGCCACGTGTTGCTGAGCTGCTCAACGAACATCCCACC
CAGACCACCGCTGAGTGTGGCCTGAGCTTTGTTAAGGCCATTGAGGCTAATCAAAATGGC
GCCATTTGGAAGCTGGACTTGGGTCGCTTGGAGCCTATTCAGTGGACTAAGCAGTTTATA
CCAAATTTCTGCAAACAATTGCTGGGCAAGATCAAGCCAAATGCTATTGCCATATCACTG
ATCAAGGGCTTTGATAAGGCCGAAGGTGGCGGCATTGATCTAATTTCGCACATCATTACC
CGCCACTTGAAGATACCATGCGCTGTGCTCATGGGTGCCAATCTGGCCAATGAGGTGGCC
GAGGGCAACTTTTGTGAGACAACAATTGGTTGCACGGACAAAAAGTACGGCAAGGTGCTG
CGCGATCTCTTCCAGGCCAATCACTTCCGTGTCGTGGTCGTTGATGATGCCGATGCCGTG
GAGGTTTGCGGTGCTCTTAAGAACATTGTGGCCTGCGGTGCCGGTTTTGTTGATGGCCTT
AAGCTGGGTGACAACACCAAGGCGGCGGTCATTCGACTTGGTCTTATGGAAATGATTCGT
TTCGTCGATGTCTTCTATCCAGGCAGCAAATTATCCACCTTCTTTGAGAGCTGTGGTGTT
GCGGATCTCATCACGACGTGCTACGGTGGCCGCAATCGTCGCGTCTCGGAGGCTTTTGTC
ACTTCGGGCAAAACCATTGAGGAACTGGAAAAGGAAATGCTCAATGGCCAGAAACTACAG
GGTCCACCCACTGCCGAGGAGGTTAACTATATGTTGAAAAACAAAGGCTTGGAGGATAAA
TTTCCTCTATTCACCGCCATACACAAAATTTTTGGGTCTCTTGGAATAATTTATGCTATA
TTAGCTATTGGATTATTAGGATTTATTGTATGAGCCCACCATATATTTACTGTTGGAATA
GACGTTGATACACGAGCCTATTTTACATCAGCTACAATAATTATTGCGGTTCCAACAGGA
ATTAAAATTTTCAGATGATTAGCTACTCTTCACGGAGCACAGTTATTTTATTCACCAGCT
ATTTTATGAGCTTTAGGATTTGTATTTTTATTCACAGTTGGAGGATTAACAGGAGTTGTT
CTTGCAAATTCATCTGTTGATATTATTTTACATGATACTTATTATGTTGTTGCCCACTTT
CATTATGTTCTCTCAATAGGAGCTGTATTTGCTATTATAGCTGGATTTGTGCACTGATAC
CCTTTATTTACTGGACTAACATTAAATAATAAGTGATTAAAAAGTCAATTTATTATTATA
TTTATTGGAGTAAATTTAACATTTTTCCCTCAACACTTTCTTGGATTAGCTGGTATGCCT
CGTCGTTATTCTGATTACCCTGACGCTTATACTTCATGAAATGTAATTTCAACTATTGGT
TCTTCAATTTCTCTTTTAGGAATTTTATTCTTTTTTTATATTATCTGAGAAAGTTTAATT
TCTCAACGACAAGTAATTTATCCTGTACAACTAAATTCATCAATTGAATGATATCAAAAT
ACTCCTCCTATGTCAACATGAGCTAATTTAGGTCTACAAGATAGAGCCTCTCCTTTAATA
GAACAATTAATTTTTTTTCATGATCATGCCTTATTAATTTTAGTTATAATTACTGTATTA
GTAGGATATTTAATATTTATATTATTTTTTAATAGATATATTAATCGATTTTTATTACAT
GGTCAATTAATTGAAATAATTTGAACAATTTTACCTGCTATTATTTTATTATTTATTGCT
CTCCCTTCTCTTCGCTTATTATACTTATTAGATGAAATTAATGAACCTTCAGTAACTTTA
AAAAGAATTGGACATCAATGATACTGAAGCTATGAATATTCTGATTTTAATAATGTTGAA
TTTGATTCTTATATAATTCCAACAAATGAGTTAGAAAATGACGGATTCCGACTTCTTGAC
GTTGATAATCGAATTGTACTCCCTATAAATTCTCAAATTCGAATTTTAGTAACTGCCGCT
GATGTAATTCATTCATGAACAATCCCTGCTTTAGGTGTAAAGGTTGATGGAACTCCAGGT
CGTTTAAATCAAACTAATTTTTTTATAAATCGACCAGGATTATTTTACGGTCAATGTTCA
GAAATTTGTGGAGCTAATCATAGATTTATACCAATTGTAATTGAAAGTGTACCTGTAAAT
CATTTTATTAAATGAGAAATCAGTTCAGCACTAAGTCACTTTGTCTATATGGCAAATGTG
AGATGCAGTGTATGGAACATCAATATTCTAGTATGAGAAATTAACGATTTAAGTCCTTCT
TAAATGAGGCCATTTACCCATAGAGGGTGCCAGGCCCGTATAACGTTAATGATTATTAGA
TGGTGTTTCCAAAGAGTCGTGTTGCTTGATAGTGCAGCACTAAGTGGGTGGTAAACTCCA
TCTAAAACTAAATATAACCATGAGACCGATAGTAAACAAGTACCGTGAGGGAAAGTTGAA
AAGAACTCTGAATAGAGAGTTAAATAGTACGTGAAACTGCTTAGAGGTTAAGCCCGATGA
ACCTGAATATCCGTTATGGAAAATTCATCATTAGAGTTGTAATA-TTTAAACAATATTAT
AATAATAGTGTGCATTTTTTCCATATAAGGACATTGTAATCTATTAGTAACAA--AAATT
TATCAAAAAATTTTGGA-TAAGAGCTTATTTAAATTAAAATGCTTGCGTTTTAACATAAA
ATGAATGTCATAAATTTGATAAAGTGCTGATAGATT--TATATGAGTACAGTGTGTTAAT
TTTTCGGAATTATATAATGGC-ATAATT-ATCATTGATTTTTGTGTTTATTATATGCACT
TGTATGATTAACAATGCGAAAGA

D._unispina
GCCGGATTGGGCGGCATTGGTCTGGACACAAGTCGGGAGATTGTCAAACGTGGTCCCAAG
AACCTGGTGATCCTTGACCGAATTGAGAATCCCACAGCAATTGCCGAACTGAAGGCCATC
AATGCCAAGGTGACCGTTACTTTTTATCCCTATGACGTCACTGTTCCAATAACGGAGACC
ACTAAGCTGCTGAAGACAATCTTCGCTAAGCTTAAGACTGTTGATCTGTTGATCAACGGA
GCTGGCATTCTTGATGATCATCAGATTGAACGTACCATTGCGATCAACTTCACGGGTCTA
GTCAACACCACCACAGCCATTATGGAGTTCTGGGATAAGCGCAAGGGTGGACCAGGTGGT
GTCGTATGCAACATTTGCTCTGTGACTGGCTTCAATTCGATCTACCAGGTGCCGGTTTAC
TCCGCTTCAAAGGCAGCGGTTGTGAGCTTTACCAGCTCCCTGGCGAAACTGGCATCCATT
ACTGGCGTCACTGCCTACTCCATTAACCCGGGTATTACGAAGACTACGCTGGTCCACACA
TTCAACTCCTGGCTGGATGTGGAACCACGTGTGGCTCAGTTGCTCAATGAGCATCCCACA
CAAACAACCGTCCAATGTGCCCAGAACTTTGTGAAGGCCATTGAGTCGAATCAGAATGGT
GCCATTTGGAAGCTGGACTTGGGACGATTGGACCCCGTCAACTGGACCAAGCAGTTTATA
CCAAATTTCTGCAAGCAATTGCTGGGCAAGATTAAGCCGAATGCCATTGCCATTTCACTG
ATCAAGGGATTCGATAAAGCCGAAGGTGGCGGCATTGATCTAATTTCGCACATTATTACC
CGCCATCTGAAGATACCATGCGCTGTGCTCATGGGTGCTAATCTGGCCAATGAGGTGGCC
GAAGGCAACTTTTGCGAGACAACCATTGGCTGCGTGGACAAAAAGTACGGCAAGGTGCTG
CGTGATCTCTTCCAGGCAAACCATTTCCGTGTCGTGGTCGTTGAGGATGCCGATGCCGTT
GAGGTTTGCGGTGCCCTGAAGAACATTGTCGCCTGTGGAGCGGGCTTCGTTGATGGCCTT
AAGCTGGGCGACAACACCAAGGCGGCGGTCATTCGACTTGGCCTTATGGAAATGATCCGT
TTCGTCGATGTCTTCTACCCAGGCAGCAAATTGTCCACGTTCTTTGAGAGCTGTGGTGTT
GCGGATCTTATCACGACGTGCTATGGTGGACGCAATCGTCGCGTCTCGGAAGCTTTTGTC
ACCTCTGGCAAAACAATTGAGGAACTGGAAAAGGAAATGCTCAATGGCCAGAAATTGCAA
GGCCCGCCCACTGCCGAGGAGGTTAACTACATGTTGAAGAACAAAGGATTGGAGGATAAA
TTCCCTCTGTTCACTGCCATACACAAAATTTTCGGATCACTAGGAATAATTTATGCTATA
CTAGCTATTGGTTTATTAGGATTTATTGTATGAGCTCATCATATATTTACAGTTGGAATA
GACGTTGATACACGAGCTTACTTTACTTCAGCTACAATAATTATTGCTGTACCTACTGGA
ATTAAAATTTTCAGATGATTAGCAACCTTACATGGAGCCCAATTATCTTATTCTCCTGCA
ATTTTATGGGCTTTAGGGTTTGTATTTTTATTTACTGTAGGAGGATTAACAGGAGTTGTT
TTAGCTAATTCTTCAGTTGATATTATTCTTCATGATACATATTATGTAGTAGCTCATTTT
CATTATGTATTATCAATAGGAGCAGTATTTGCTATTATGGCAGGATTTATCCACTGATAT
CCTTTATTTACAGGATTAACATTAAATAATAAATGATTAAAAAGTCAATTTATTATTATA
TTTATTGGAGTAAATTTAACATTTTTCCCTCAACATTTTTTAGGATTAGCTGGTATACCT
CGACGTTATTCAGATTATCCTGATGCTTATACAACATGAAATGTAGTTTCAACTATTGGT
TCATCAATTTCTTTATTAGGAATTCTATTCTTTTTCTATATTATTTGAGAAAGTTTAATC
TCCCAACGACAAGTAATTTACCCTATTCAATTAAATTCATCAATTGAGTGATACCAAAAT
ACTCCACCTATGTCAACATGAGCTAACTTAGGTTTACAAGATAGAGCTTCTCCCTTAATA
GAACAATTAATTTTTTTTCATGATCATGCTTTATTAATTTTAGTAATAATTACAGTTTTA
GTAGGTTATTTAATATTTATGTTATTTTTTAATAGATACATTAATCGATTTTTACTTCAT
GGTCAACTTATTGAAATAATTTGAACTATTCTCCCAGCAATTATTTTATTATTCATTGCT
TTCCCCTCTTTACGTCTTTTATACTTACTTGATGAAATTAATGAACCTTCAGTAACTTTA
AAAAGAATTGGACACCAATGATACTGAAGTTATGAATATTCAGATTTTAATGATATCGAA
TTTGATTCTTATATAGTACCTACAAATGAATTAGAAAATGACGGATTTCGACTTCTTGAT
GTTGATAACCGAATTGTTTTACCAATAAATTCTCAAATTCGAATTTTAGTAACAGCCGCT
GATGTAATTCATTCATGAACAGTTCCAGCTTTAGGAGTTAAGGTAGATGGAACTCCCGGA
CGATTAAATCAAACTAATTTTTTCATAAACCGTCCAGGTCTATTTTATGGACAATGTTCA
GAAATTTGTGGAGCAAATCACAGTTTTATACCTATTGTAATTGAAAGTGTACCTGTAAAT
TATTTTATTAAATGAGAAATCAGTTCAGCACTAAGTCACTTTGTCTATATGGCAAATGTG
AGATGCAGTGTATGGAACATCAATATTCTAGTATGAGAAATTAACGATTTAAGTCCTTCT
TAAATGAGGCCATTTACCCATAGAGGGTGCCAGGCCCGTATAACGTTAATGATTATTAGA
TGGTGTTTCCAAAGAGTCGTGTTGCTTGATAGTGCAGCACTAAGTGGGTGGTAAACTCCA
TCTAAAACTAAATATAACCATGAGACCGATAGTAAACAAGTACCGTGAGGGAAAGTTGAA
AAGAACTCTGAATAGAGAGTTAAATAGTACGTGAAACTGCTTAGAGGTTAAGCCCGATGA
ACCTGAATATCCATTATGGAAAATTCATCATTAGAATTGTAATA-TTTAAACAATATTAT
AATAATAGTGTGCATTTTTTCCATATAAGGACATTGTAATCTATTAGCATCAAA-AAATT
TATCAAAAAATTTTAGT-CAATTGCTTATTTAAATTAAAATGCTTGCATTTTAACGTAAA
TTAAATGTCATAAACTTGATAAAGTGCTGATAGATT--TATATGAATACAGTGCGTTAAT
TCTTCGGAATTATATAATGGC-ATGATTGATCATTGATTTTTGTGTTTATTATATGCACT
TGTATGA-TAACAATGCGAA---

D._virilis
GCTGGACTGGGTGGTATTGGACTGGACACCAGTCGGGAGATTGTCAAGAGTGGACCAAAG
AACCTGGTGATCCTTGACCGTATCGAGAACCCGACCGCTATTGCCGAGCTGAAGGCAATC
AACCCAAAGGTGACAGTCACATTTTATCCCTATGATGTAACTGTGCCGGTGGCAGAAACC
ACAAAGCTACTGAAGACGATCTTTGCCAAGCTGAAGACTGTGGATCTGCTTATCAATGGC
GCTGGCATTTTGGACGATCACCAGATTGAGCGTACTATTGCGGTAAACTTTACGGGCACG
GTGAATACCACAACTGCCATTATGGAATTCTGGGATAAGCGCAAGGGCGGCCCGGGCGGA
GTTATTGCAAACATTTGCTCGGTGACTGGCTTTAATGCCATCTACCAGGTGCCTGTTTAC
TCCGCCTCAAAGGCAGCTGCTCTAAGCTTTACCAACTCACTGGCCAGACTGGCGCCTATT
ACTGGTGTAACGGCCTATTCCATCAATCCGGGCATCACTAGGACACCCCTGGTGCACAAA
TTCAATTCATGGCTGGATGTCGAGCCACGCGTGGGCGAGCTACTTCTTGAGCATCCCACT
CAAACGACTCTGGAGTGCGCCCAGAACTTTGTTAAGGCCATTGAGGCCAACCAAAATGGA
GCCATCTGGCAACTGGATTTGGGTCGCCTGATCTCCGTTGAATGGACCAAGCAATTTATA
CCAAATTTCTGCAAGCAATTGCTGGGCAAGATCAAGCCAAATGCCATTGCCATATCCCTG
ATCAAGGGCTTCGATAAGGCCGAGGGCGGCGGCATTGATCTGATATCGCACATTATTACC
CGCCATTTGAAGATACCATGCGCCGTGCTGATGGGCGCTAATCTGGCCAACGAGGTGGCC
GAGGGCAACTTTTGCGAGACGACAATCGGCTGCACGGACAAAAAGTACGGCAAGGTGCTG
CGTGATCTCTTCCAGGCAAATCATTTTCGTGTCGTGGTCGTTGAGGATGCCGATGCCGTT
GAGGTTTGCGGCGCCCTGAAGAACATTGTGGCCTGTGGTGCGGGCTTTGTCGATGGTCTC
AAGCTGGGCGATAATACTAAGGCAGCGGTCATTCGTTTGGGTCTCATGGAAATGATACGC
TTTGTCGATGTCTTCTATCCGGGCAGCAAATTGTCCACATTCTTTGAGAGCTGCGGTGTT
GCGGATCTCATCACGACATGTTACGGTGGTCGCAATCGTCGTGTCTCAGAGGCTTTTGTC
ACATCGGGCAAGACAATCGAAGATCTGGAGAAAGAGATGCTCAATGGCCAAAAATTGCAG
GGCCCGCCCACTGCCGAGGAGGTTAACTATATGTTGAAAAACAAAGGCCTGGAGGATAAA
TTCCCATTGTTCACCGCCATACACAAAATTTTTGGATCTTTAGGGATAATTTATGCAATA
TTAGCTATTGGATTATTAGGATTTATTGTATGAGCCCACCATATATTCACAGTTGGGATA
GACGTAGATACGCGAGCTTATTTTACATCAGCAACTATAATTATTGCTGTGCCTACAGGT
ATTAAAATTTTTAGTTGACTTGCTACACTTCACGGAACACAACTTTCTTATTCACCAGCC
ATTTTATGAGCTTTAGGATTTGTATTTTTATTCACAGTTGGAGGATTAACCGGAGTTGTT
TTAGCAAATTCATCTGTTGACATTATTTTACATGACACATACTATGTAGTTGCTCATTTT
CATTATGTATTATCAATAGGGGCAGTATTTGCAATTATAGCTGGATTTGTACATTGATAC
CCTTTATTTACAGGATTAACTATAAATAATAAGTGATTAAAAAGTCAATTTATTATTATA
TTTATTGGAGTAAATTTAACATTTTTCCCTCAACATTTCTTAGGTTTAGCGGGAATGCCA
CGTCGATATTCTGATTATCCAGATGCTTATACTACATGAAATGTAATTTCAACTATTGGA
TCATCAATTTCTTTATTGGGAATTTTATTTTTTTTCTATATTATTTGAGAAAGTTTAGTA
TCCCAACGTCAAGTTATTTACCCAATTCAACTAAATTCTTCAATTGAATGATACCAAAAT
ACTCCTCCTATGTCAACATGAGCTAATTTAGGTCTTCAAGATAGAGCTTCTCCTTTAATA
GAACAATTAATTTTTTTTCATGATCATGCATTACTGATTTTAGTAATGATTACTGTTTTA
GTTGGATATTTAATATTTATATTATTCTTTAATAATTACATTAATCGTTTTTTATTACAC
GGGCAATTAATTGAAATAATTTGAACAATTTTACCTGCTATTATTTTATTATTTATTGCA
TTCCCATCTTTACGTTTATTATATTTATTAGACGAAATTAATGAACCTTCAGTAACTTTA
AAAAGAATTGGTCATCAATGATACTGAAGTTATGAATATTCAGATTTCAATAATGTTGAA
TTTGATTCATATATAATTCCTACAAATGAAATTTCAAATGATGGGTTTCGTTTACTAGAT
GTAGATAACCGAATTGTTTTACCAATAAATTCTCAAATTCGAATTTTAGTAACAGCAGCT
GATGTAATTCATTCATGAACAATCCCAGCTTTAGGAGTAAAAGTTGATGGAACCCCAGGA
CGATTAAACCAAACTAATTTTTTCATTAACCGTCCAGGATTATTTTATGGTCAATGTTCA
GAAATTTGTGGAGCTAACCATAGTTTTATGCCAATTGTAATTGAAAGAGTTCCTGTAAAT
TATTTTATTAAATGAGAAATCAGTTCAGCACTAAGTCACTTTGTCTATATGGCAAATGTG
AGATGCAGTGTACGGAACATCAACATTTTAGTATGAGAAGTTAACGATTTAAGTCCTTCT
TAAATGAGGCCATTTACCCATAGAGGGTGCCAGGCCCGTATAACGTTAATGATTACTAGA
TGGTGTTTCCAAAGAGTCGTGTTGCTTGATAGTGCAGCACTAAGTGGTCGGTAAACTCCA
TCTAAAACTAAATATAACCATGAGACCGATAGTAAACAAGTACCGTGAGGGAAAGTTGAA
AAGAACTCTGAATAGAGAGTTAAATAGTACGTGAAACTGCTTAGAGGTTAAGCCCGATGA
ACCTGAATATCCGTTATGGAAAATTCATCATTAGAATTGTAATATTTTAAACAATATTAT
AATAATAGTGTGCATTTTTTCCATATAAGGACATTGTAATCTATTAGCATAAAT---ATT
TATCATAAAATTATGTC-TGATTGCTTATTTGAATTATA-TGCTTGCATTTTAACATAAA
ATAAAAGATATAAATTTGATAAAGTGCTGATAGATT--TATATGATTACAGTGCGTTAAT
TTTTCGGAATTATATAATGGC-ATAATT-ATCATTGATATTTGTGTTTATTATATGCATT
TGTATGATTAA------------

;
end;

begin assumptions;
	charset Adh = 1-711;
	charset Gpdh = 712-1410;
	charset COI = 1411-2109;
	charset COII = 2110-2775;
	charset 28S = 2776-3443;
	
end;
